# Supplementary material for: Integrated analysis of single-cell RNA-seq and chipset data unravels PANoptosis-related genes in sepsis
Source: Front Immunol. 2024 Jan 3;14:1247131. doi: 10.3389/fimmu.2023.1247131 (PMC10795179; doi:10.3389/fimmu.2023.1247131)
Supplement: Supplementary file 1 [file Table_1.xlsx]

## Sheet: S1_Gene_PANoptosis
Table S1 PANoptosis Gene
Gene
ZBP1
MEFV
AIM2
CASP6
RIPK3
CASP8
CASP1
RIPK1
FADD
PYCARD
NLRP3
MAP3K7
TNFAIP3
RNF31
RBCK1
PSTPIP2

## Sheet: S2_ssGSEA_PANoptosis
Immu cell	GSM1602802	GSM1602803	GSM1602805	GSM1602810	GSM1602811	GSM1602812	GSM1602813	GSM1602815	GSM1602816	GSM1602818	GSM1602819	GSM1602820	GSM1602823	GSM1602824	GSM1602825	GSM1602826	GSM1602827	GSM1602829	GSM1602830	GSM1602831	GSM1602832	GSM1602834	GSM1602836	GSM1602837	GSM1602838	GSM1602839	GSM1602840	GSM1602841	GSM1602842	GSM1602843	GSM1602844	GSM1602845	GSM1602846	GSM1602847	GSM1602848	GSM1602849	GSM1602850	GSM1602851	GSM1602852	GSM1602853	GSM1602855	GSM1602856	GSM1602857	GSM1602858	GSM1602859	GSM1602860	GSM1602861	GSM1602863	GSM1602866
Activated B cell	-0.0941801	-0.200452	-0.171019	0.0565852	-0.182608	-0.010283	-0.226629	0.103885	-0.200009	-0.11772	-0.133257	-0.209579	-0.18351	0.0118294	-0.103393	0.0256995	-0.210664	-0.197424	-0.172866	-0.186213	0.067788	-0.122109	-0.0218348	-0.217154	-0.0930491	-0.138178	0.117882	-0.155979	-0.0896309	-0.0826993	-0.273564	-0.227758	0.0188004	0.0231097	-0.207718	-0.106298	-0.132918	-0.106937	0.120236	-0.0302147	-0.230307	-0.1442	-0.156912	-0.215995	0.0225021	-0.0602081	-0.267735	-0.196195	-0.0688727
Activated CD4 T cell	0.232408	0.191404	0.18662	0.243	0.0998613	0.188744	0.217801	0.220888	0.131519	0.190829	0.107157	0.068371	0.0829375	0.263422	0.184537	0.111239	0.11003	0.131412	0.181377	0.0796349	0.222724	0.104668	0.211045	0.12215	0.104339	0.237164	0.260004	0.231888	0.242048	0.198964	0.100736	0.0747969	0.19121	0.299475	0.202057	0.169955	0.127688	0.0383218	0.354494	0.143457	0.157381	0.108485	-0.0010126	0.0869286	0.227588	0.146246	0.0937821	0.186754	0.101253
Activated CD8 T cell	0.119578	0.255181	0.198631	0.310151	-0.0624175	0.0977441	0.130323	-0.0167095	0.199701	0.098745	0.106611	0.164919	0.0869526	0.18359	0.133433	0.102241	0.0919618	0.171588	0.196773	0.00546228	0.254807	0.0787982	0.285318	0.220385	0.20967	0.141912	0.204476	0.261434	0.124269	0.234194	-0.12064	0.0486292	0.313965	0.298108	0.0548404	0.172154	0.123398	0.258467	0.179535	0.091566	0.000628864	0.122905	0.0461208	0.0505267	0.130965	0.180429	0.169526	0.176996	0.135639
Activated dendritic cell	0.430946	0.441144	0.421593	0.393783	0.451459	0.428802	0.454183	0.451196	0.433632	0.424162	0.450306	0.434423	0.505159	0.391787	0.436092	0.450452	0.44884	0.402693	0.40914	0.422227	0.403103	0.463937	0.411044	0.411031	0.424083	0.439848	0.391132	0.418372	0.438458	0.425305	0.443384	0.426282	0.388143	0.430671	0.430702	0.443898	0.406387	0.41714	0.422288	0.470674	0.415042	0.455183	0.42733	0.48207	0.452271	0.417129	0.44829	0.4349	0.419688
CD56bright natural killer cell	0.101207	0.140651	0.0979334	0.137279	0.0719553	0.132874	0.144534	0.11319	0.124429	0.169524	0.095739	0.122978	0.14827	0.16711	0.107547	0.100455	0.144421	0.0959707	0.1096	0.107368	0.100631	0.103826	0.100859	0.113966	0.0930575	0.11319	0.100102	0.112061	0.0849395	0.144251	0.144796	0.0907672	0.106393	0.118582	0.133788	0.124989	0.117965	0.115467	0.130419	0.126142	0.1048	0.0837662	0.0904252	0.102034	0.133441	0.117314	0.153852	0.11791	0.0621675
CD56dim natural killer cell	0.202311	0.167018	0.190281	0.183586	0.136771	0.154255	0.207436	0.161553	0.177839	0.218323	0.137833	0.185633	0.197288	0.191608	0.150382	0.205616	0.158269	0.129385	0.158168	0.130973	0.214922	0.186115	0.128699	0.166839	0.169374	0.122065	0.0947719	0.152665	0.170543	0.155282	0.0763249	0.178223	0.204425	0.20056	0.169886	0.143229	0.169369	0.249862	0.154948	0.139455	0.144211	0.22467	0.232461	0.179333	0.162863	0.204033	0.129998	0.121147	0.13792
Central memory CD4 T cell	0.350213	0.330367	0.336156	0.352294	0.30819	0.319194	0.275367	0.296942	0.343618	0.269577	0.289018	0.335062	0.287775	0.340536	0.347248	0.279589	0.342998	0.32412	0.326345	0.322012	0.348887	0.328598	0.338787	0.328948	0.333382	0.304671	0.321615	0.349771	0.330322	0.324141	0.284605	0.312199	0.355967	0.341984	0.309769	0.32375	0.322539	0.331019	0.297151	0.322265	0.260548	0.363757	0.330062	0.296525	0.345896	0.319845	0.306878	0.331184	0.325451
Central memory CD8 T cell	0.262515	0.255	0.224931	0.251967	0.253692	0.257036	0.283642	0.216593	0.261035	0.251309	0.265739	0.28351	0.285827	0.2628	0.237585	0.293167	0.247191	0.230647	0.252343	0.259475	0.238779	0.282989	0.262573	0.288013	0.272013	0.242491	0.224311	0.239446	0.221094	0.261074	0.230568	0.261271	0.282536	0.281603	0.270275	0.334292	0.252959	0.282631	0.270656	0.268242	0.236436	0.284195	0.253019	0.295917	0.309181	0.306343	0.291027	0.27418	0.296205
Effector memeory CD4 T cell	0.219738	0.142889	0.137241	0.143649	0.201594	0.2178	0.222738	0.173098	0.185883	0.198061	0.116795	0.226176	0.0891038	0.155545	0.157228	0.13512	0.206715	0.113093	0.194602	0.175619	0.141055	0.156341	0.138414	0.190061	0.120815	0.162547	0.167988	0.183582	0.161955	0.213092	0.179851	0.120571	0.136438	0.150956	0.218346	0.19709	0.142879	0.0778287	0.181637	0.224919	0.178606	0.124073	0.138939	0.154929	0.218778	0.20344	0.224582	0.17274	0.130185
Effector memeory CD8 T cell	0.169186	0.152967	0.138546	0.247111	0.116808	0.13724	0.133014	0.101269	0.165584	0.111849	0.100534	0.171342	0.112796	0.13438	0.163317	0.116638	0.153383	0.0928358	0.127541	0.129824	0.195406	0.113438	0.250656	0.182029	0.179891	0.0906098	0.140443	0.189877	0.114158	0.16947	-0.00300086	0.0536848	0.234508	0.192867	0.122003	0.187866	0.125961	0.166184	0.157004	0.152948	0.111424	0.138171	0.0959679	0.0914773	0.12705	0.165371	0.129244	0.186576	0.205061
Eosinophil	0.258733	0.173234	0.334392	0.215103	0.262082	0.236521	0.098471	0.285829	0.221783	0.151018	0.171436	0.228582	0.0923409	0.156151	0.289878	0.199075	0.279338	0.264399	0.259392	0.193011	0.311329	0.2112	0.31426	0.251693	0.257959	0.0815539	0.341125	0.366791	0.236499	0.276162	0.200067	0.195373	0.232917	0.191562	0.294235	0.250625	0.2322	0.215978	0.268315	0.267003	0.170994	0.186326	0.214122	0.236474	0.130087	0.292343	0.158317	0.344065	0.33285
Gamma delta T cell	0.286629	0.273008	0.286677	0.254229	0.266546	0.294518	0.286043	0.274112	0.285667	0.286401	0.252407	0.32607	0.250689	0.206832	0.259578	0.212162	0.29641	0.266295	0.287373	0.274039	0.250862	0.261947	0.317379	0.293413	0.267655	0.276184	0.298752	0.281814	0.286119	0.324252	0.253829	0.246934	0.245302	0.272187	0.276414	0.29085	0.25993	0.249342	0.311458	0.286878	0.234438	0.268929	0.251811	0.269718	0.326907	0.290835	0.288347	0.283311	0.298297
Immature B cell	0.128356	0.082871	0.0913761	0.20753	0.139359	0.120822	0.0404287	0.121175	0.0165562	0.0926805	0.0910083	0.0606556	0.0502802	0.18381	0.0861992	0.179349	0.100107	0.0668701	0.0957822	0.111361	0.169934	0.0904291	0.18941	0.109157	0.161261	0.0859521	0.300605	0.149956	0.0507654	0.159487	0.0593294	0.0396441	0.200559	0.145365	0.0396537	0.195065	0.119259	0.113811	0.260042	0.102182	0.0127667	0.087854	0.0944275	0.104909	0.0930765	0.107349	0.040568	0.0790396	0.217361
Immature dendritic cell	0.188179	0.185929	0.204588	0.172808	0.149186	0.191237	0.145161	0.253704	0.200521	0.157215	0.166459	0.153888	0.162307	0.163788	0.239795	0.148493	0.162279	0.173436	0.204788	0.170519	0.179097	0.137937	0.194967	0.157274	0.200637	0.211721	0.122652	0.15879	0.216669	0.123224	0.20224	0.134375	0.168399	0.211409	0.159286	0.184781	0.158182	0.166892	0.193851	0.195091	0.205807	0.182926	0.143436	0.129374	0.215143	0.137561	0.180713	0.180743	0.171562
Macrophage	0.417111	0.384132	0.387049	0.357525	0.382406	0.391148	0.382608	0.378304	0.415597	0.363233	0.373738	0.418081	0.399694	0.359097	0.392988	0.385601	0.424831	0.40239	0.394634	0.387556	0.383444	0.386517	0.356818	0.411928	0.390866	0.377493	0.366035	0.374695	0.402462	0.39141	0.3646	0.399925	0.379295	0.359374	0.404213	0.383328	0.392704	0.383327	0.378656	0.400814	0.351578	0.391808	0.362644	0.375568	0.364674	0.381449	0.375261	0.412497	0.391954
Mast cell	0.216882	0.229132	0.27896	0.236087	0.187236	0.24152	0.159166	0.304746	0.302054	0.228647	0.19555	0.198006	0.280332	0.337373	0.347624	0.233331	0.253556	0.264861	0.178306	0.189962	0.195186	0.246095	0.187141	0.232163	0.296853	0.326603	0.216587	0.217203	0.281636	0.280541	0.217363	0.230113	0.197841	0.339177	0.208026	0.281054	0.186069	0.316597	0.327152	0.294609	0.16027	0.337479	0.235008	0.267339	0.260018	0.208718	0.163434	0.267151	0.26813
MDSC	0.42095	0.417821	0.435385	0.427905	0.386592	0.421522	0.378279	0.403396	0.470742	0.322311	0.404908	0.454355	0.402939	0.35527	0.425587	0.416871	0.430027	0.43195	0.417788	0.404463	0.435416	0.421125	0.431598	0.463352	0.428164	0.381179	0.398197	0.431305	0.434949	0.4239	0.345906	0.373378	0.44983	0.423259	0.413875	0.454028	0.440298	0.448499	0.373269	0.437793	0.327141	0.415495	0.37586	0.414843	0.407103	0.448612	0.425602	0.445542	0.433319
Memory B cell	0.27116	0.212077	0.228985	0.233754	0.137347	0.213115	0.161302	0.247268	0.193924	0.0828182	0.132818	0.267974	0.103381	0.150997	0.222011	0.0356736	0.200335	0.198178	0.242636	0.166266	0.34131	0.120505	0.216486	0.220743	0.22113	0.190075	0.225242	0.29801	0.2211	0.195578	0.0997905	0.0886363	0.233665	0.211534	0.258185	0.247317	0.133634	0.129237	0.225944	0.206965	0.207174	0.134322	0.198959	0.0939555	0.170621	0.228784	0.179295	0.187679	0.185274
Monocyte	0.395956	0.358545	0.377487	0.355329	0.396029	0.353507	0.386099	0.329112	0.427284	0.334283	0.366086	0.393765	0.402083	0.30382	0.380063	0.334807	0.393319	0.347648	0.380062	0.403344	0.339838	0.387858	0.344374	0.392259	0.375547	0.317746	0.2946	0.368498	0.364758	0.359152	0.334084	0.375007	0.394508	0.360587	0.365089	0.367	0.396464	0.402975	0.297416	0.374706	0.312021	0.398407	0.361877	0.352771	0.338337	0.405201	0.342812	0.395673	0.356583
Natural killer cell	0.184181	0.16404	0.200927	0.170704	0.207257	0.191395	0.163726	0.171395	0.157344	0.199367	0.18568	0.212681	0.206693	0.103239	0.173038	0.178566	0.232113	0.174669	0.162509	0.186951	0.169864	0.20616	0.205928	0.180726	0.188958	0.136166	0.20031	0.201865	0.168733	0.231219	0.160398	0.185281	0.1625	0.170632	0.199099	0.22274	0.18843	0.188128	0.189113	0.196032	0.213244	0.180401	0.258554	0.201027	0.198312	0.181091	0.163651	0.193085	0.203627
Natural killer T cell	0.0654569	0.0709363	0.0987079	0.112771	0.0631389	0.0208701	0.0164815	0.0246043	0.0471801	-0.0366251	0.0480915	0.053699	0.0473323	0.0364033	0.0499715	0.021173	0.0567275	0.0590816	0.0416634	0.0442415	0.0567553	0.0326331	0.115875	0.0822101	0.0914128	0.0380002	0.0373336	0.124922	0.0600066	0.0416538	-0.0365085	0.0367369	0.147617	0.0802197	0.0270725	0.102901	0.0593306	0.100167	0.0290614	0.0397181	-0.0122103	0.076443	0.0621214	0.0365015	0.0285747	0.109174	0.0132207	0.0763362	0.0736529
Neutrophil	0.532148	0.470492	0.614069	0.539955	0.60704	0.575871	0.279868	0.605392	0.547877	0.444443	0.544039	0.584381	0.501221	0.403782	0.566835	0.521344	0.582292	0.587284	0.555962	0.57824	0.616139	0.562003	0.611086	0.604652	0.634927	0.442791	0.628586	0.645032	0.60112	0.55821	0.479096	0.607344	0.58433	0.518856	0.58564	0.63433	0.58396	0.611292	0.496199	0.571992	0.372432	0.57724	0.625419	0.576	0.475545	0.647205	0.464459	0.564558	0.592044
Plasmacytoid dendritic cell	0.299522	0.253316	0.290565	0.25997	0.289537	0.325081	0.206903	0.325106	0.287747	0.269297	0.296192	0.297438	0.275825	0.224317	0.288473	0.297017	0.263163	0.288723	0.307789	0.290688	0.296567	0.30138	0.266824	0.279282	0.298296	0.286292	0.298163	0.314517	0.297769	0.271906	0.27602	0.281728	0.285428	0.308836	0.275952	0.286994	0.282418	0.293181	0.291591	0.308516	0.255938	0.275675	0.273011	0.277385	0.320605	0.304978	0.258105	0.295783	0.256315
Regulatory T cell	0.0873419	0.179668	0.0883174	0.139933	0.109522	0.0403111	0.167245	0.0210081	0.145125	0.079195	0.0934439	0.177898	0.163945	0.023442	0.0917915	0.0183555	0.198831	0.130022	0.163841	0.153364	-0.00329446	0.122366	0.131522	0.175613	0.101085	0.0852762	0.0824404	0.115244	0.101817	0.131542	0.0267706	0.11246	0.112966	0.102581	0.0561334	0.133727	0.177798	0.0482983	0.0605421	0.0934058	-0.014761	0.113463	0.0497622	0.0546358	0.100712	0.0526439	0.133	0.110188	0.126093
T follicular helper cell	0.14017	0.154456	0.161349	0.15442	0.104815	0.10617	0.111147	0.111303	0.160503	0.0673117	0.113448	0.154363	0.16487	0.101795	0.128908	0.118773	0.134178	0.117306	0.149014	0.156689	0.183446	0.103876	0.172964	0.171865	0.175276	0.113096	0.160228	0.165733	0.117069	0.122084	0.0689138	0.112489	0.210184	0.157506	0.102014	0.176816	0.163737	0.193802	0.124181	0.151656	0.0913312	0.13161	0.115749	0.125519	0.124958	0.155879	0.110483	0.158018	0.188599
Type 1 T helper cell	0.179556	0.214004	0.194607	0.198562	0.172462	0.194619	0.15649	0.15662	0.188623	0.177921	0.179343	0.201035	0.154072	0.148041	0.169318	0.208952	0.170194	0.174259	0.163955	0.174155	0.215144	0.180406	0.194535	0.194631	0.188371	0.153414	0.198404	0.206937	0.158802	0.21359	0.146965	0.161765	0.229125	0.202483	0.178795	0.192898	0.174106	0.18998	0.172605	0.194347	0.142289	0.176592	0.186047	0.188315	0.203104	0.192966	0.167802	0.196689	0.171032
Type 17 T helper cell	0.133971	0.12671	0.180674	0.108087	0.177069	0.205574	0.268609	0.134209	0.211218	0.268445	0.117268	0.217282	0.231455	0.225004	0.139231	0.180364	0.207091	0.112413	0.166484	0.137905	0.177568	0.196388	0.143102	0.166589	0.136005	0.155944	0.187808	0.187606	0.0949207	0.222344	0.0675366	0.208837	0.131934	0.202013	0.267003	0.152993	0.188545	0.172837	0.194475	0.193186	0.145564	0.188462	0.265056	0.218665	0.13329	0.245618	0.180281	0.151442	0.150391
Type 2 T helper cell	-0.183704	-0.141425	-0.104442	-0.181891	-0.0866278	-0.160227	-0.218108	-0.152113	-0.183531	-0.239103	-0.204188	-0.172795	-0.163229	-0.115623	-0.107264	-0.192031	-0.12068	-0.141623	-0.143655	-0.124686	-0.153748	-0.139365	-0.12378	-0.1475	-0.176834	-0.151032	-0.114244	-0.130137	-0.197514	-0.164446	-0.161154	-0.207342	-0.163334	-0.128981	-0.176008	-0.143606	-0.185797	-0.189728	-0.0845431	-0.108949	-0.183414	-0.177826	-0.212673	-0.198217	-0.169985	-0.252834	-0.177848	-0.0777552	-0.0876621
[truncated: 430 more columns]

## Sheet: S3_GSVA_PANoptoCluster
PANoptosis cluster-1 VS cluster-2							PANoptosis cluster-1 VS cluster-3							PANoptosis cluster-2 VS cluster-3
Pathway	logFC	AveExpr	t	P.Value	adj.P.Val	B	Pathway	logFC	AveExpr	t	P.Value	adj.P.Val	B	Pathway	logFC	AveExpr	t	P.Value	adj.P.Val	B
KEGG_CYTOSOLIC_DNA_SENSING_PATHWAY	-0.349501	0.0854212	-11.6195	1.29131e-26	2.40185e-24	49.6918	KEGG_PANTOTHENATE_AND_COA_BIOSYNTHESIS	0.466632	-0.0244865	13.2593	1.42273e-33	1.71118e-31	65.4853	KEGG_RIG_I_LIKE_RECEPTOR_SIGNALING_PATHWAY	0.631237	-0.0437281	27.1531	7.33245e-75	1.36383e-72	160.173
KEGG_RIG_I_LIKE_RECEPTOR_SIGNALING_PATHWAY	-0.330217	0.102164	-11.2868	2.10549e-25	1.9581e-23	46.9477	KEGG_NOD_LIKE_RECEPTOR_SIGNALING_PATHWAY	0.328762	-0.0509049	13.2316	1.83998e-33	1.71118e-31	65.2315	KEGG_CYTOSOLIC_DNA_SENSING_PATHWAY	0.598594	-0.0258178	25.2126	3.64464e-69	3.38952e-67	147.105
KEGG_ANTIGEN_PROCESSING_AND_PRESENTATION	-0.331606	0.0425209	-8.72359	1.11172e-16	6.89266e-15	27.2351	KEGG_RIG_I_LIKE_RECEPTOR_SIGNALING_PATHWAY	0.301019	-0.0898551	12.4776	1.86579e-30	1.15679e-28	58.4014	KEGG_NOD_LIKE_RECEPTOR_SIGNALING_PATHWAY	0.517583	-0.0656256	19.1988	2.89037e-50	1.79203e-48	103.717
KEGG_TYPE_I_DIABETES_MELLITUS	-0.321995	-0.00193426	-6.84417	3.45759e-11	1.47344e-09	14.8845	KEGG_FC_EPSILON_RI_SIGNALING_PATHWAY	0.313187	-0.000490109	11.9171	2.8567e-28	1.32837e-26	53.4386	KEGG_APOPTOSIS	0.374607	-0.060843	14.1798	1.69443e-33	7.87908e-32	65.2248
KEGG_ALLOGRAFT_REJECTION	-0.32866	-0.000203763	-6.82208	3.96086e-11	1.47344e-09	14.7523	KEGG_APOPTOSIS	0.263842	-0.0335835	11.575	5.84331e-27	2.17371e-25	50.4623	KEGG_TOLL_LIKE_RECEPTOR_SIGNALING_PATHWAY	0.413402	-0.065389	13.4777	3.79462e-31	1.4116e-29	59.8347
KEGG_AUTOIMMUNE_THYROID_DISEASE	-0.323472	-0.00359674	-6.58035	1.71594e-10	5.20341e-09	13.3274	KEGG_TOLL_LIKE_RECEPTOR_SIGNALING_PATHWAY	0.292785	-0.0342682	11.4622	1.56535e-26	4.85258e-25	49.4908	KEGG_LEISHMANIA_INFECTION	0.433124	-0.0501988	13.4332	5.33993e-31	1.49717e-29	59.4945
KEGG_GRAFT_VERSUS_HOST_DISEASE	-0.334321	0.0146805	-6.55825	1.95827e-10	5.20341e-09	13.1991	KEGG_B_CELL_RECEPTOR_SIGNALING_PATHWAY	0.291464	-0.024338	11.1572	2.19615e-25	5.48483e-24	46.8873	KEGG_JAK_STAT_SIGNALING_PATHWAY	0.381303	-0.0476558	13.4262	5.6345e-31	1.49717e-29	59.441
KEGG_MTOR_SIGNALING_PATHWAY	0.196684	0.0464425	6.285	9.75641e-10	2.14125e-08	11.641	KEGG_CHRONIC_MYELOID_LEUKEMIA	0.280025	-0.0135322	11.1488	2.35907e-25	5.48483e-24	46.8167	KEGG_PANTOTHENATE_AND_COA_BIOSYNTHESIS	0.523385	-0.125414	13.2074	3.0217e-30	7.02546e-29	57.7686
KEGG_TAURINE_AND_HYPOTAURINE_METABOLISM	-0.390476	0.0343301	-6.27459	1.03609e-09	2.14125e-08	11.5827	KEGG_LEISHMANIA_INFECTION	0.29477	-0.0252772	10.8094	4.264e-24	8.81227e-23	43.9644	KEGG_NATURAL_KILLER_CELL_MEDIATED_CYTOTOXICITY	0.37507	-0.0395145	11.9939	3.0688e-26	6.34218e-25	48.5865
KEGG_NOD_LIKE_RECEPTOR_SIGNALING_PATHWAY	-0.188821	0.115091	-6.13654	2.28464e-09	4.24943e-08	10.8165	KEGG_PROXIMAL_TUBULE_BICARBONATE_RECLAMATION	-0.329383	0.0180441	-10.1437	1.07955e-21	2.00797e-20	38.5144	KEGG_DORSO_VENTRAL_AXIS_FORMATION	0.458218	-0.0815909	10.7486	3.16701e-22	5.89064e-21	39.3993
KEGG_GLYCOLYSIS_GLUCONEOGENESIS	0.205292	-0.00354671	5.60128	4.31225e-08	7.29162e-07	7.97756	KEGG_NEUROTROPHIN_SIGNALING_PATHWAY	0.244013	-0.00719997	10.0992	1.55131e-21	2.41959e-20	38.1575	KEGG_B_CELL_RECEPTOR_SIGNALING_PATHWAY	0.330943	-0.0858521	9.94797	1.0101e-19	1.70798e-18	33.6762
KEGG_VIRAL_MYOCARDITIS	-0.196105	0.0489165	-5.46576	8.77673e-08	1.36039e-06	7.29291	KEGG_PORPHYRIN_AND_CHLOROPHYLL_METABOLISM	-0.336884	0.0170935	-10.0985	1.56103e-21	2.41959e-20	38.1513	KEGG_ALANINE_ASPARTATE_AND_GLUTAMATE_METABOLISM	-0.355503	0.0547271	-9.86521	1.81551e-19	2.81404e-18	33.0945
KEGG_SYSTEMIC_LUPUS_ERYTHEMATOSUS	-0.216109	0.0144913	-5.3851	1.33112e-07	1.90452e-06	6.89209	KEGG_LINOLEIC_ACID_METABOLISM	-0.461114	0.0291338	-10.0519	2.27849e-21	3.26e-20	37.7791	KEGG_LINOLEIC_ACID_METABOLISM	-0.538	0.120986	-9.68651	6.39586e-19	9.151e-18	31.8456
KEGG_STARCH_AND_SUCROSE_METABOLISM	0.2316	0.0218461	5.18185	3.72025e-07	4.94261e-06	5.90453	KEGG_CYTOSOLIC_DNA_SENSING_PATHWAY	0.249093	-0.0928742	10.0356	2.6021e-21	3.45707e-20	37.6484	KEGG_ADIPOCYTOKINE_SIGNALING_PATHWAY	0.286689	-0.0436905	9.50523	2.27208e-18	3.01862e-17	30.5889
KEGG_PROPANOATE_METABOLISM	0.229163	0.0179905	5.10246	5.51076e-07	6.83335e-06	5.52761	KEGG_DORSO_VENTRAL_AXIS_FORMATION	0.348134	-0.0319575	10.0182	2.99649e-21	3.71564e-20	37.5095	KEGG_ANTIGEN_PROCESSING_AND_PRESENTATION	0.378258	0.0548007	9.42954	3.84554e-18	4.76847e-17	30.0673
KEGG_VALINE_LEUCINE_AND_ISOLEUCINE_BIOSYNTHESIS	0.287598	0.0328984	5.07584	6.2801e-07	7.30062e-06	5.40233	KEGG_JAK_STAT_SIGNALING_PATHWAY	0.240664	-0.0377956	9.91422	6.94134e-21	8.06931e-20	36.6828	KEGG_PORPHYRIN_AND_CHLOROPHYLL_METABOLISM	-0.392759	0.0843123	-9.14571	2.72123e-17	3.16343e-16	28.1286
KEGG_GALACTOSE_METABOLISM	0.17552	0.0505467	4.80087	2.34519e-06	2.46386e-05	4.14175	KEGG_FC_GAMMA_R_MEDIATED_PHAGOCYTOSIS	0.259993	0.00758258	9.87473	9.53737e-21	1.0435e-19	36.3702	KEGG_EPITHELIAL_CELL_SIGNALING_IN_HELICOBACTER_PYLORI_INFECTION	0.308143	-0.0545168	9.12378	3.16175e-17	3.45932e-16	27.98
KEGG_JAK_STAT_SIGNALING_PATHWAY	-0.14064	0.0843334	-4.79548	2.40521e-06	2.46386e-05	4.11762	KEGG_EPITHELIAL_CELL_SIGNALING_IN_HELICOBACTER_PYLORI_INFECTION	0.246604	-0.0131302	9.42546	3.35689e-19	3.46879e-18	32.8677	KEGG_BUTANOATE_METABOLISM	-0.334658	0.0275883	-8.96469	9.34376e-17	9.23316e-16	26.907

## Sheet: S4_DEG_PANoptoCluster
PANoptosis cluster-1 VS cluster-2								PANoptosis cluster-1 VS cluster-3								PANoptosis cluster-2 VS cluster-3
symbol	baseMean	log2FoldChange	lfcSE	stat	pvalue	padj	change	symbol	baseMean	log2FoldChange	lfcSE	stat	pvalue	padj	change	symbol	baseMean	log2FoldChange	lfcSE	stat	pvalue	padj	change
RTP4	0.829711	6.44636	24.3962	8.88721e-77	9.14938e-73	164.231	Up	IFIT1B	0.581122	6.97847	13.418	4.19278e-34	7.57274e-32	66.7027	Up	SAMD9L	-0.656448	7.00599	-24.5819	2.45946e-66	1.26601e-62	140.511	Down
SERPING1	0.968191	6.38084	24.1868	5.74111e-76	2.95524e-72	162.396	Up									APOL6	-0.536164	6.83663	-24.1323	5.28677e-65	1.21836e-61	137.396	Down
EPSTI1	0.852893	7.1494	23.4521	4.14193e-73	1.42137e-69	155.994	Up									SERPING1	-0.982055	6.48677	-23.8357	4.0595e-64	6.96542e-61	135.345	Down
PARP14	0.52077	6.8807	22.8543	9.09466e-71	1.75004e-67	150.571	Up									ZBP1	-0.737194	6.50113	-23.5006	4.11009e-63	6.04477e-60	133.027	Down
IFI44	0.915118	6.68979	22.8416	1.01994e-70	1.75004e-67	150.463	Up									EPSTI1	-0.878428	7.24529	-23.399	8.31921e-63	1.07058e-59	132.512	Down
XAF1	0.720827	6.87153	22.6608	5.24446e-70	6.74896e-67	148.85	Up									DDX58	-0.699505	6.90511	-23.1178	5.88799e-62	6.73521e-59	130.487	Down
ZBP1	0.637704	6.49474	22.5466	1.47691e-69	1.68942e-66	147.711	Up									GBP1	-0.800807	7.22905	-23.0798	7.67312e-62	7.89947e-59	130.298	Down
SAMD9L	0.531739	7.02423	22.4998	2.25693e-69	2.11228e-66	147.409	Up									RTP4	-0.884902	6.50675	-22.8594	3.58475e-61	3.355e-58	128.625	Down
GBP1	0.681476	7.21495	22.4548	3.39704e-69	2.91438e-66	147.014	Up									TAP2	-0.508349	7.00542	-22.283	2.07673e-59	1.64461e-56	124.675	Down
DDX60	0.81271	6.77854	22.1257	6.7662e-68	5.35831e-65	144.01	Up									PARP14	-0.585832	6.89361	-21.8044	6.22534e-58	4.57785e-55	121.283	Down
DDX58	0.526326	6.95627	21.8113	1.18788e-66	8.65261e-64	141.166	Up									DDX60	-0.938041	6.7971	-21.1362	7.49474e-56	5.14389e-53	116.542	Down
IFI44L	0.973689	6.45936	21.8048	1.2607e-66	8.65261e-64	141.068	Up									FBXO6	-0.559416	6.90699	-21.0339	1.56765e-55	1.00868e-52	115.799	Down
IFIT5	0.678123	6.59062	21.3839	5.9053e-65	3.79969e-62	137.23	Up									IFIT5	-0.70117	6.65024	-20.4124	1.42081e-53	8.12625e-51	111.3	Down
RSAD2	1.08209	6.5214	21.3457	8.37852e-65	5.07393e-62	136.922	Up									XAF1	-0.757523	6.93217	-20.3949	1.61454e-53	8.74825e-51	111.213	Down
OAS3	0.90296	6.65622	20.9572	2.95317e-63	1.52015e-60	133.38	Up									IFIH1	-0.788852	6.95699	-20.3347	2.50313e-53	1.28848e-50	110.782	Down
IFIT3	0.761932	7.19419	20.939	3.49044e-63	1.71114e-60	133.218	Up									IFI44	-0.934371	6.78817	-19.7733	1.52666e-51	6.54873e-49	106.69	Down
BATF2	0.616997	6.28174	20.8029	1.2184e-62	5.45367e-60	131.868	Up									GBP5	-0.747249	7.16494	-19.7213	2.23822e-51	9.21699e-49	106.326	Down
IFIH1	0.652637	6.96517	20.5156	1.71192e-61	7.12755e-59	129.356	Up									BATF2	-0.637819	6.34375	-19.499	1.15075e-50	4.55654e-48	104.623	Down
ETV7	0.69675	6.25657	20.4635	2.76587e-61	1.09518e-58	128.781	Up									GBP4	-0.761915	6.33991	-19.2119	9.59937e-50	3.52948e-47	102.526	Down
GBP5	0.63409	7.15591	20.3075	1.16345e-60	4.4362e-58	127.441	Up									ETV7	-0.691772	6.34429	-19.1749	1.26266e-49	4.48245e-47	102.252	Down
GBP4	0.741619	6.26335	19.9456	3.27446e-59	1.16243e-56	124.055	Up									GBP3	-0.747631	6.41465	-19.0928	2.3197e-49	7.70364e-47	101.66	Down
HERC5	0.708267	6.88059	19.7531	1.93649e-58	6.43103e-56	122.36	Up									P2RY14	-0.972303	6.47839	-19.0191	4.00806e-49	1.28947e-46	101.135	Down
IFIT2	0.713403	6.98961	19.664	4.41097e-58	1.37609e-55	121.539	Up									IFIT3	-0.842105	7.24314	-18.6925	4.54423e-48	1.37597e-45	98.7435	Down
IFI6	0.626778	7.25383	19.3688	6.75177e-57	1.98598e-54	118.79	Up									CASP5	-0.710377	6.55812	-18.4682	2.4199e-47	7.11795e-45	97.0649	Down
CMPK2	0.911549	6.3918	19.3019	1.25322e-56	3.48699e-54	118.192	Up									IFI44L	-0.967891	6.58181	-18.4092	3.76146e-47	1.07567e-44	96.6386	Down
GBP3	0.689035	6.37193	19.2379	2.26551e-56	6.13775e-54	117.581	Up									IFIT2	-0.868707	6.9787	-18.1789	2.10689e-46	5.86227e-44	94.9367	Down
SPATS2L	0.605784	6.30056	18.7069	3.08797e-54	7.75381e-52	112.688	Up									OAS3	-0.950488	6.73505	-17.9466	1.20269e-45	3.01992e-43	93.204	Down
OAS2	0.598687	6.4841	17.982	2.54005e-51	5.68473e-49	106.048	Up									HERC5	-0.747958	6.93891	-17.9075	1.61238e-45	3.86033e-43	92.9141	Down
ISG15	0.678086	6.99385	17.8647	7.52571e-51	1.54954e-48	104.965	Up									IFI6	-0.612865	7.34381	-15.2852	6.90584e-37	9.73913e-35	73.0998	Down
IFIT1	0.934771	6.81568	17.6439	5.80481e-50	1.17177e-47	102.939	Up									OAS2	-0.581617	6.56513	-14.6066	1.2164e-34	1.43941e-32	68.0516	Down
P2RY14	0.838594	6.45985	17.2723	1.80476e-48	3.31786e-46	99.5378	Up									POLB	-0.515067	6.82975	-14.5174	2.40033e-34	2.71553e-32	67.3669	Down
LAMP3	0.581086	6.19056	15.5995	8.71734e-42	1.38069e-39	84.2586	Up									SPATS2L	-0.587872	6.38759	-14.3362	9.54125e-34	1.03397e-31	66.0129	Down
OAS1	0.512568	6.98929	15.4587	3.15609e-41	4.84954e-39	82.9369	Up									MX1	-0.633279	7.29185	-14.205	2.58996e-33	2.72078e-31	64.9211	Down
SOCS1	0.552095	6.19233	15.3112	1.21088e-40	1.80667e-38	81.6504	Up									RSAD2	-0.848877	6.79938	-14.0695	7.25832e-33	7.54792e-31	63.9703	Down
MX1	0.563033	7.26373	15.177	4.1114e-40	5.96154e-38	80.2923	Up									OAS1	-0.568961	7.01291	-14.0094	1.14655e-32	1.146e-30	63.504	Down
IDO1	0.675788	6.22822	14.7164	2.68095e-38	3.78088e-36	76.2978	Up									OASL	-0.70998	6.94487	-13.8831	2.99352e-32	2.88021e-30	62.5531	Down
LY6E	0.564824	6.59417	14.2191	2.36294e-36	2.9309e-34	71.8423	Up									IFIT1	-0.866915	6.97375	-13.7876	6.18383e-32	5.7875e-30	61.8184	Down
OASL	0.588146	6.95304	14.2219	2.30526e-36	2.89422e-34	71.8038	Up									LAP3	-0.505983	6.97132	-13.5414	4.0037e-31	3.49306e-29	59.9845	Down
USP18	0.546111	6.04289	13.2975	8.55906e-33	8.08399e-31	63.7454	Up									GBP6	-0.561248	6.03527	-13.418	1.02012e-30	8.26942e-29	59.1068	Down
IFI27	0.518492	6.9097	8.53232	4.76949e-16	1.82535e-14	25.4584	Up									CMPK2	-0.680796	6.64368	-12.5302	8.22854e-28	5.13411e-26	52.4434	Down
																LAMP3	-0.576947	6.27466	-12.3592	2.96044e-27	1.75159e-25	51.2026	Down
																ISG15	-0.561823	7.14815	-12.188	1.06365e-26	5.95125e-25	49.8248	Down
																SOCS1	-0.524021	6.28408	-11.3216	6.4628e-24	2.58889e-22	43.5895	Down
																IDO1	-0.629271	6.34769	-11.1618	2.08038e-23	7.81661e-22	42.4259	Down
																LY6E	-0.507643	6.69753	-10.7054	5.70682e-22	1.84754e-20	39.1206	Down
																USP18	-0.538897	6.12708	-10.2562	1.42338e-20	3.52253e-19	35.984	Down
																IFIT1B	0.548922	7.14507	9.05744	5.84722e-17	8.68645e-16	27.675	Up

## Sheet: S5_DEG_PANoptosis
DEG_PANoptosis
RTP4
SERPING1
EPSTI1
PARP14
IFI44
XAF1
ZBP1
SAMD9L
GBP1
DDX60
DDX58
IFI44L
IFIT5
RSAD2
OAS3
IFIT3
BATF2
IFIH1
ETV7
GBP5
GBP4
HERC5
IFIT2
IFI6
CMPK2
GBP3
SPATS2L
OAS2
ISG15
IFIT1
P2RY14
LAMP3
OAS1
SOCS1
MX1
IDO1
LY6E
OASL
USP18
IFI27
IFIT1B
APOL6
TAP2
FBXO6
CASP5
POLB
LAP3
GBP6

## Sheet: S6_GO
ONTOLOGY	ID	Description	GeneRatio	BgRatio	pvalue	p.adjust	qvalue	geneID	Count
BP	GO:0051607	defense response to virus	23/45	260/18862	1.88353e-31	7.55296e-29	5.32345e-29	RTP4/ZBP1/GBP1/DDX60/DDX58/IFI44L/IFIT5/RSAD2/OAS3/IFIT3/IFIH1/HERC5/IFIT2/IFI6/GBP3/OAS2/ISG15/IFIT1/OAS1/MX1/OASL/IFI27/IFIT1B	23
BP	GO:0140546	defense response to symbiont	23/45	260/18862	1.88353e-31	7.55296e-29	5.32345e-29	RTP4/ZBP1/GBP1/DDX60/DDX58/IFI44L/IFIT5/RSAD2/OAS3/IFIT3/IFIH1/HERC5/IFIT2/IFI6/GBP3/OAS2/ISG15/IFIT1/OAS1/MX1/OASL/IFI27/IFIT1B	23
BP	GO:0009615	response to virus	24/45	359/18862	6.20557e-30	1.65895e-27	1.16926e-27	RTP4/IFI44/ZBP1/GBP1/DDX60/DDX58/IFI44L/IFIT5/RSAD2/OAS3/IFIT3/IFIH1/HERC5/IFIT2/IFI6/GBP3/OAS2/ISG15/IFIT1/OAS1/MX1/OASL/IFI27/IFIT1B	24
BP	GO:0071357	cellular response to type I interferon	16/45	96/18862	3.1276e-26	6.27085e-24	4.4198e-24	XAF1/ZBP1/RSAD2/OAS3/IFIT3/IFIT2/IFI6/OAS2/ISG15/IFIT1/OAS1/MX1/OASL/USP18/IFI27/IFIT1B	16
BP	GO:0034340	response to type I interferon	16/45	101/18862	7.49777e-26	1.20264e-23	8.47643e-24	XAF1/ZBP1/RSAD2/OAS3/IFIT3/IFIT2/IFI6/OAS2/ISG15/IFIT1/OAS1/MX1/OASL/USP18/IFI27/IFIT1B	16
BP	GO:0060337	type I interferon signaling pathway	15/45	95/18862	3.26324e-24	4.36187e-22	3.07432e-22	XAF1/ZBP1/RSAD2/OAS3/IFIT3/IFIT2/IFI6/OAS2/ISG15/IFIT1/OAS1/MX1/OASL/USP18/IFI27	15
BP	GO:0045071	negative regulation of viral genome replication	9/45	54/18862	5.24712e-15	6.0117e-13	4.23715e-13	IFIT5/RSAD2/OAS3/OAS2/ISG15/IFIT1/OAS1/MX1/OASL	9
BP	GO:0048525	negative regulation of viral process	10/45	89/18862	9.05726e-15	9.07991e-13	6.39967e-13	IFIT5/RSAD2/OAS3/OAS2/ISG15/IFIT1/OAS1/MX1/LY6E/OASL	10
BP	GO:1903900	regulation of viral life cycle	11/45	148/18862	3.84698e-14	3.42808e-12	2.41617e-12	IFIT5/RSAD2/OAS3/OAS2/ISG15/IFIT1/LAMP3/OAS1/MX1/LY6E/OASL	11
BP	GO:0071346	cellular response to interferon-gamma	11/45	177/18862	2.79666e-13	2.24292e-11	1.58085e-11	PARP14/GBP1/OAS3/GBP5/GBP4/GBP3/OAS2/OAS1/SOCS1/OASL/GBP6	11
BP	GO:0045069	regulation of viral genome replication	9/45	83/18862	3.08508e-13	2.24931e-11	1.58535e-11	IFIT5/RSAD2/OAS3/OAS2/ISG15/IFIT1/OAS1/MX1/OASL	9
BP	GO:0019079	viral genome replication	10/45	129/18862	4.09293e-13	2.73544e-11	1.92799e-11	IFIT5/RSAD2/OAS3/OAS2/ISG15/IFIT1/OAS1/MX1/OASL/IFI27	10
BP	GO:0050792	regulation of viral process	11/45	186/18862	4.82904e-13	2.97915e-11	2.09975e-11	IFIT5/RSAD2/OAS3/OAS2/ISG15/IFIT1/LAMP3/OAS1/MX1/LY6E/OASL	11
BP	GO:0034341	response to interferon-gamma	11/45	197/18862	9.07472e-13	4.85195e-11	3.41974e-11	PARP14/GBP1/OAS3/GBP5/GBP4/GBP3/OAS2/OAS1/SOCS1/OASL/GBP6	11
BP	GO:0043903	regulation of biological process involved in symbiotic interaction	11/45	197/18862	9.07472e-13	4.85195e-11	3.41974e-11	IFIT5/RSAD2/OAS3/OAS2/ISG15/IFIT1/LAMP3/OAS1/MX1/LY6E/OASL	11
BP	GO:0019058	viral life cycle	12/45	348/18862	2.14461e-11	1.07499e-09	7.57668e-10	IFIT5/RSAD2/OAS3/OAS2/ISG15/IFIT1/LAMP3/OAS1/MX1/LY6E/OASL/IFI27	12
BP	GO:0060333	interferon-gamma-mediated signaling pathway	7/45	91/18862	1.88098e-09	8.8738e-08	6.2544e-08	PARP14/GBP1/OAS3/OAS2/OAS1/SOCS1/OASL	7
BP	GO:0002831	regulation of response to biotic stimulus	11/45	420/18862	3.00977e-09	1.34102e-07	9.45173e-08	SERPING1/PARP14/ZBP1/DDX60/DDX58/GBP5/HERC5/IFIT1/SOCS1/USP18/IFIT1B	11
BP	GO:0060700	regulation of ribonuclease activity	4/45	9/18862	3.52989e-09	1.48998e-07	1.05017e-07	OAS3/OAS2/OAS1/OASL	4
BP	GO:0071360	cellular response to exogenous dsRNA	4/45	18/18862	8.43935e-08	3.38418e-06	2.38523e-06	DDX58/IFIH1/IFIT1/IFIT1B	4
BP	GO:0032069	regulation of nuclease activity	4/45	22/18862	2.00345e-07	7.3035e-06	5.14763e-06	OAS3/OAS2/OAS1/OASL	4
BP	GO:0071359	cellular response to dsRNA	4/45	22/18862	2.00345e-07	7.3035e-06	5.14763e-06	DDX58/IFIH1/IFIT1/IFIT1B	4
BP	GO:0032480	negative regulation of type I interferon production	4/45	47/18862	4.67725e-06	0.000163094	0.000114951	DDX58/IFIH1/HERC5/ISG15	4
BP	GO:0043330	response to exogenous dsRNA	4/45	48/18862	5.09359e-06	0.000170211	0.000119967	DDX58/IFIH1/IFIT1/IFIT1B	4
BP	GO:0060759	regulation of response to cytokine stimulus	6/45	189/18862	5.50234e-06	0.000176515	0.000124411	PARP14/ZBP1/DDX58/IFIH1/SOCS1/USP18	6
BP	GO:0043331	response to dsRNA	4/45	54/18862	8.19271e-06	0.000252713	0.000178117	DDX58/IFIH1/IFIT1/IFIT1B	4
BP	GO:0060760	positive regulation of response to cytokine stimulus	4/45	56/18862	9.48189e-06	0.000281647	0.00019851	PARP14/ZBP1/DDX58/IFIH1	4
BP	GO:0032479	regulation of type I interferon production	5/45	128/18862	1.30773e-05	0.000374572	0.000264004	ZBP1/DDX58/IFIH1/HERC5/ISG15	5
BP	GO:0032606	type I interferon production	5/45	129/18862	1.35806e-05	0.000375574	0.000264711	ZBP1/DDX58/IFIH1/HERC5/ISG15	5
BP	GO:0035455	response to interferon-alpha	3/45	21/18862	1.63769e-05	0.000437808	0.000308575	IFIT3/IFIT2/LAMP3	3
BP	GO:0050688	regulation of defense response to virus	4/45	69/18862	2.18192e-05	0.000564485	0.000397858	DDX58/HERC5/IFIT1/IFIT1B	4
BP	GO:0098586	cellular response to virus	4/45	71/18862	2.44381e-05	0.000612481	0.000431687	DDX60/DDX58/IFIH1/IFI6	4
BP	GO:0001562	response to protozoan	3/45	25/18862	2.81324e-05	0.000663594	0.000467712	BATF2/GBP4/GBP6	3
BP	GO:0042832	defense response to protozoan	3/45	25/18862	2.81324e-05	0.000663594	0.000467712	BATF2/GBP4/GBP6	3
BP	GO:0034343	type III interferon production	2/45	4/18862	3.32922e-05	0.000741677	0.000522746	DDX58/IFIH1	2
BP	GO:0034344	regulation of type III interferon production	2/45	4/18862	3.32922e-05	0.000741677	0.000522746	DDX58/IFIH1	2
BP	GO:0039528	cytoplasmic pattern recognition receptor signaling pathway in response to virus	3/45	32/18862	5.99636e-05	0.00129975	0.000916087	DDX60/DDX58/IFIH1	3
BP	GO:0009597	detection of virus	2/45	6/18862	8.29778e-05	0.00170636	0.00120267	DDX58/IFIH1	2
BP	GO:0032020	ISG15-protein conjugation	2/45	6/18862	8.29778e-05	0.00170636	0.00120267	HERC5/ISG15	2
BP	GO:0045088	regulation of innate immune response	6/45	315/18862	9.73591e-05	0.00195205	0.00137584	SERPING1/PARP14/ZBP1/GBP5/SOCS1/USP18	6
BP	GO:0002697	regulation of immune effector process	7/45	465/18862	0.000106718	0.0020875	0.00147131	SERPING1/DDX60/DDX58/RSAD2/HERC5/IFIT1/IFIT1B	7
BP	GO:0001818	negative regulation of cytokine production	6/45	367/18862	0.000223519	0.00426815	0.00300826	GBP1/DDX58/IFIH1/HERC5/ISG15/IDO1	6
BP	GO:0039530	MDA-5 signaling pathway	2/45	10/18862	0.000247425	0.00461476	0.00325256	DDX60/IFIH1	2
BP	GO:0035457	cellular response to interferon-alpha	2/45	11/18862	0.000301949	0.0055037	0.0038791	IFIT3/IFIT2	2
BP	GO:0001819	positive regulation of cytokine production	6/45	437/18862	0.000566253	0.0100919	0.00711294	ZBP1/DDX58/RSAD2/IFIH1/GBP5/IDO1	6
BP	GO:0002830	positive regulation of type 2 immune response	2/45	16/18862	0.000653814	0.0113991	0.00803429	RSAD2/IDO1	2
BP	GO:0002753	cytoplasmic pattern recognition receptor signaling pathway	3/45	72/18862	0.000674533	0.0115101	0.00811252	DDX60/DDX58/IFIH1	3
BP	GO:0042532	negative regulation of tyrosine phosphorylation of STAT protein	2/45	17/18862	0.000739866	0.0123619	0.00871289	PARP14/SOCS1	2
BP	GO:0032481	positive regulation of type I interferon production	3/45	77/18862	0.00082048	0.0132675	0.00935115	ZBP1/DDX58/IFIH1	3
BP	GO:0001959	regulation of cytokine-mediated signaling pathway	4/45	177/18862	0.00082715	0.0132675	0.00935115	PARP14/ZBP1/SOCS1/USP18	4
BP	GO:0032727	positive regulation of interferon-alpha production	2/45	22/18862	0.00124719	0.0196126	0.0138233	DDX58/IFIH1	2
BP	GO:0002221	pattern recognition receptor signaling pathway	4/45	208/18862	0.0015027	0.0231762	0.016335	DDX60/DDX58/RSAD2/IFIH1	4
BP	GO:0039529	RIG-I signaling pathway	2/45	25/18862	0.00161237	0.0235113	0.0165712	DDX60/DDX58	2
BP	GO:0060330	regulation of response to interferon-gamma	2/45	25/18862	0.00161237	0.0235113	0.0165712	PARP14/SOCS1	2
BP	GO:0060334	regulation of interferon-gamma-mediated signaling pathway	2/45	25/18862	0.00161237	0.0235113	0.0165712	PARP14/SOCS1	2
BP	GO:0032607	interferon-alpha production	2/45	28/18862	0.00202237	0.0279645	0.0197099	DDX58/IFIH1	2
BP	GO:0032647	regulation of interferon-alpha production	2/45	28/18862	0.00202237	0.0279645	0.0197099	DDX58/IFIH1	2
BP	GO:0046426	negative regulation of receptor signaling pathway via JAK-STAT	2/45	28/18862	0.00202237	0.0279645	0.0197099	PARP14/SOCS1	2
BP	GO:0002828	regulation of type 2 immune response	2/45	30/18862	0.00232029	0.0313667	0.0221078	RSAD2/IDO1	2
BP	GO:0002488	antigen processing and presentation of endogenous peptide antigen via MHC class Ib via ER pathway	1/45	1/18862	0.00238575	0.0313667	0.0221078	TAP2	1
BP	GO:0002489	antigen processing and presentation of endogenous peptide antigen via MHC class Ib via ER pathway, TAP-dependent	1/45	1/18862	0.00238575	0.0313667	0.0221078	TAP2	1
BP	GO:0002683	negative regulation of immune system process	5/45	403/18862	0.00262847	0.0340006	0.0239642	SERPING1/PARP14/GBP1/SOCS1/IDO1	5
BP	GO:0032728	positive regulation of interferon-beta production	2/45	33/18862	0.00280359	0.0351325	0.0247619	DDX58/IFIH1	2
BP	GO:1904893	negative regulation of receptor signaling pathway via STAT	2/45	33/18862	0.00280359	0.0351325	0.0247619	PARP14/SOCS1	2
BP	GO:0060338	regulation of type I interferon-mediated signaling pathway	2/45	35/18862	0.00314979	0.0388636	0.0273917	ZBP1/USP18	2
BP	GO:0042092	type 2 immune response	2/45	36/18862	0.00333003	0.0404649	0.0285204	RSAD2/IDO1	2
BP	GO:0062208	positive regulation of pattern recognition receptor signaling pathway	2/45	42/18862	0.00450993	0.0444451	0.0313257	DDX60/RSAD2	2
BP	GO:0016579	protein deubiquitination	4/45	283/18862	0.00455901	0.0444451	0.0313257	DDX58/IFIH1/USP18/POLB	4
BP	GO:0001868	regulation of complement activation, lectin pathway	1/45	2/18862	0.00476593	0.0444451	0.0313257	SERPING1	1
BP	GO:0001869	negative regulation of complement activation, lectin pathway	1/45	2/18862	0.00476593	0.0444451	0.0313257	SERPING1	1
BP	GO:0006227	dUDP biosynthetic process	1/45	2/18862	0.00476593	0.0444451	0.0313257	CMPK2	1
BP	GO:0006233	dTDP biosynthetic process	1/45	2/18862	0.00476593	0.0444451	0.0313257	CMPK2	1
BP	GO:0006286	base-excision repair, base-free sugar-phosphate removal	1/45	2/18862	0.00476593	0.0444451	0.0313257	POLB	1
BP	GO:0009196	pyrimidine deoxyribonucleoside diphosphate metabolic process	1/45	2/18862	0.00476593	0.0444451	0.0313257	CMPK2	1
BP	GO:0009197	pyrimidine deoxyribonucleoside diphosphate biosynthetic process	1/45	2/18862	0.00476593	0.0444451	0.0313257	CMPK2	1
BP	GO:0019060	intracellular transport of viral protein in host cell	1/45	2/18862	0.00476593	0.0444451	0.0313257	IFIT1	1
BP	GO:0030581	symbiont intracellular protein transport in host	1/45	2/18862	0.00476593	0.0444451	0.0313257	IFIT1	1
BP	GO:0034275	kynurenic acid metabolic process	1/45	2/18862	0.00476593	0.0444451	0.0313257	IDO1	1
BP	GO:0034276	kynurenic acid biosynthetic process	1/45	2/18862	0.00476593	0.0444451	0.0313257	IDO1	1
BP	GO:0036269	swimming behavior	1/45	2/18862	0.00476593	0.0444451	0.0313257	IDO1	1
BP	GO:0043377	negative regulation of CD8-positive, alpha-beta T cell differentiation	1/45	2/18862	0.00476593	0.0444451	0.0313257	SOCS1	1
BP	GO:0046072	dTDP metabolic process	1/45	2/18862	0.00476593	0.0444451	0.0313257	CMPK2	1
BP	GO:0046077	dUDP metabolic process	1/45	2/18862	0.00476593	0.0444451	0.0313257	CMPK2	1
BP	GO:0071707	immunoglobulin heavy chain V-D-J recombination	1/45	2/18862	0.00476593	0.0444451	0.0313257	POLB	1
BP	GO:0098502	DNA dephosphorylation	1/45	2/18862	0.00476593	0.0444451	0.0313257	POLB	1
BP	GO:1902216	positive regulation of interleukin-4-mediated signaling pathway	1/45	2/18862	0.00476593	0.0444451	0.0313257	PARP14	1
BP	GO:0070646	protein modification by small protein removal	4/45	300/18862	0.00559771	0.0516019	0.0363699	DDX58/IFIH1/USP18/POLB	4
BP	GO:0001961	positive regulation of cytokine-mediated signaling pathway	2/45	49/18862	0.00609508	0.0555484	0.0391514	PARP14/ZBP1	2
BP	GO:0032648	regulation of interferon-beta production	2/45	50/18862	0.00633946	0.0571264	0.0402637	DDX58/IFIH1	2
BP	GO:0032608	interferon-beta production	2/45	52/18862	0.00684146	0.0590385	0.0416113	DDX58/IFIH1	2
BP	GO:0002720	positive regulation of cytokine production involved in immune response	2/45	53/18862	0.00709902	0.0590385	0.0416113	DDX58/RSAD2	2
BP	GO:0002678	positive regulation of chronic inflammatory response	1/45	3/18862	0.00714056	0.0590385	0.0416113	IDO1	1
BP	GO:0006288	base-excision repair, DNA ligation	1/45	3/18862	0.00714056	0.0590385	0.0416113	POLB	1
BP	GO:0009139	pyrimidine nucleoside diphosphate biosynthetic process	1/45	3/18862	0.00714056	0.0590385	0.0416113	CMPK2	1
BP	GO:0046968	peptide antigen transport	1/45	3/18862	0.00714056	0.0590385	0.0416113	TAP2	1
BP	GO:1902214	regulation of interleukin-4-mediated signaling pathway	1/45	3/18862	0.00714056	0.0590385	0.0416113	PARP14	1
BP	GO:1903487	regulation of lactation	1/45	3/18862	0.00714056	0.0590385	0.0416113	OAS2	1
BP	GO:0050732	negative regulation of peptidyl-tyrosine phosphorylation	2/45	58/18862	0.00845174	0.0691663	0.0487495	PARP14/SOCS1	2
BP	GO:0071347	cellular response to interleukin-1	3/45	180/18862	0.00903971	0.0726356	0.0511948	ZBP1/GBP1/GBP3	3
BP	GO:0006235	dTTP biosynthetic process	1/45	4/18862	0.00950965	0.0726356	0.0511948	CMPK2	1
BP	GO:0009189	deoxyribonucleoside diphosphate biosynthetic process	1/45	4/18862	0.00950965	0.0726356	0.0511948	CMPK2	1
BP	GO:0009212	pyrimidine deoxyribonucleoside triphosphate biosynthetic process	1/45	4/18862	0.00950965	0.0726356	0.0511948	CMPK2	1
BP	GO:0046075	dTTP metabolic process	1/45	4/18862	0.00950965	0.0726356	0.0511948	CMPK2	1
BP	GO:0046967	cytosol to endoplasmic reticulum transport	1/45	4/18862	0.00950965	0.0726356	0.0511948	TAP2	1
BP	GO:1900245	positive regulation of MDA-5 signaling pathway	1/45	4/18862	0.00950965	0.0726356	0.0511948	DDX60	1
BP	GO:0032613	interleukin-10 production	2/45	62/18862	0.00961049	0.0727133	0.0512496	ISG15/IDO1	2
BP	GO:0045824	negative regulation of innate immune response	2/45	65/18862	0.0105233	0.0788759	0.0555931	SERPING1/PARP14	2
BP	GO:0050727	regulation of inflammatory response	4/45	366/18862	0.0111098	0.0813873	0.0573632	ZBP1/IDO1/USP18/CASP5	4
BP	GO:0002372	myeloid dendritic cell cytokine production	1/45	5/18862	0.0118732	0.0813873	0.0573632	DDX58	1
BP	GO:0002733	regulation of myeloid dendritic cell cytokine production	1/45	5/18862	0.0118732	0.0813873	0.0573632	DDX58	1
BP	GO:0002735	positive regulation of myeloid dendritic cell cytokine production	1/45	5/18862	0.0118732	0.0813873	0.0573632	DDX58	1
BP	GO:0009138	pyrimidine nucleoside diphosphate metabolic process	1/45	5/18862	0.0118732	0.0813873	0.0573632	CMPK2	1
BP	GO:0019441	tryptophan catabolic process to kynurenine	1/45	5/18862	0.0118732	0.0813873	0.0573632	IDO1	1
BP	GO:0034165	positive regulation of toll-like receptor 9 signaling pathway	1/45	5/18862	0.0118732	0.0813873	0.0573632	RSAD2	1
BP	GO:0051097	negative regulation of helicase activity	1/45	5/18862	0.0118732	0.0813873	0.0573632	IFIT1	1
BP	GO:0051103	DNA ligation involved in DNA repair	1/45	5/18862	0.0118732	0.0813873	0.0573632	POLB	1
BP	GO:0060545	positive regulation of necroptotic process	1/45	5/18862	0.0118732	0.0813873	0.0573632	ZBP1	1
BP	GO:0043154	negative regulation of cysteine-type endopeptidase activity involved in apoptotic process	2/45	72/18862	0.012796	0.0869694	0.0612975	IFI6/LAMP3	2
BP	GO:0070555	response to interleukin-1	3/45	206/18862	0.0130093	0.0876759	0.0617955	ZBP1/GBP1/GBP3	3
BP	GO:0002476	antigen processing and presentation of endogenous peptide antigen via MHC class Ib	1/45	6/18862	0.0142313	0.0884765	0.0623598	TAP2	1
BP	GO:0006287	base-excision repair, gap-filling	1/45	6/18862	0.0142313	0.0884765	0.0623598	POLB	1
BP	GO:0009186	deoxyribonucleoside diphosphate metabolic process	1/45	6/18862	0.0142313	0.0884765	0.0623598	CMPK2	1
BP	GO:0009202	deoxyribonucleoside triphosphate biosynthetic process	1/45	6/18862	0.0142313	0.0884765	0.0623598	CMPK2	1
BP	GO:0033152	immunoglobulin V(D)J recombination	1/45	6/18862	0.0142313	0.0884765	0.0623598	POLB	1
BP	GO:0034157	positive regulation of toll-like receptor 7 signaling pathway	1/45	6/18862	0.0142313	0.0884765	0.0623598	RSAD2	1
BP	GO:0051902	negative regulation of mitochondrial depolarization	1/45	6/18862	0.0142313	0.0884765	0.0623598	IFI6	1
BP	GO:0062100	positive regulation of programmed necrotic cell death	1/45	6/18862	0.0142313	0.0884765	0.0623598	ZBP1	1
BP	GO:1990668	vesicle fusion with endoplasmic reticulum-Golgi intermediate compartment (ERGIC) membrane	1/45	6/18862	0.0142313	0.0884765	0.0623598	TAP2	1
BP	GO:2001186	negative regulation of CD8-positive, alpha-beta T cell activation	1/45	6/18862	0.0142313	0.0884765	0.0623598	SOCS1	1
BP	GO:0002699	positive regulation of immune effector process	3/45	219/18862	0.0153135	0.0917256	0.0646498	DDX60/DDX58/RSAD2	3
BP	GO:2000117	negative regulation of cysteine-type endopeptidase activity	2/45	80/18862	0.0156306	0.0917256	0.0646498	IFI6/LAMP3	2
BP	GO:0043367	CD4-positive, alpha-beta T cell differentiation	2/45	81/18862	0.0160022	0.0917256	0.0646498	RSAD2/SOCS1	2
BP	GO:0002428	antigen processing and presentation of peptide antigen via MHC class Ib	1/45	7/18862	0.0165838	0.0917256	0.0646498	TAP2	1
BP	GO:0009211	pyrimidine deoxyribonucleoside triphosphate metabolic process	1/45	7/18862	0.0165838	0.0917256	0.0646498	CMPK2	1
BP	GO:0009221	pyrimidine deoxyribonucleotide biosynthetic process	1/45	7/18862	0.0165838	0.0917256	0.0646498	CMPK2	1
BP	GO:0034155	regulation of toll-like receptor 7 signaling pathway	1/45	7/18862	0.0165838	0.0917256	0.0646498	RSAD2	1
BP	GO:0034354	'de novo' NAD biosynthetic process from tryptophan	1/45	7/18862	0.0165838	0.0917256	0.0646498	IDO1	1
BP	GO:0035771	interleukin-4-mediated signaling pathway	1/45	7/18862	0.0165838	0.0917256	0.0646498	PARP14	1
BP	GO:0039533	regulation of MDA-5 signaling pathway	1/45	7/18862	0.0165838	0.0917256	0.0646498	DDX60	1
BP	GO:0043376	regulation of CD8-positive, alpha-beta T cell differentiation	1/45	7/18862	0.0165838	0.0917256	0.0646498	SOCS1	1
BP	GO:0046719	regulation by virus of viral protein levels in host cell	1/45	7/18862	0.0165838	0.0917256	0.0646498	IFIT1	1
BP	GO:0060331	negative regulation of response to interferon-gamma	1/45	7/18862	0.0165838	0.0917256	0.0646498	PARP14	1
BP	GO:0060336	negative regulation of interferon-gamma-mediated signaling pathway	1/45	7/18862	0.0165838	0.0917256	0.0646498	PARP14	1
BP	GO:1904180	negative regulation of membrane depolarization	1/45	7/18862	0.0165838	0.0917256	0.0646498	IFI6	1
BP	GO:2000553	positive regulation of T-helper 2 cell cytokine production	1/45	7/18862	0.0165838	0.0917256	0.0646498	RSAD2	1
BP	GO:0002718	regulation of cytokine production involved in immune response	2/45	84/18862	0.0171398	0.0941514	0.0663595	DDX58/RSAD2	2
BP	GO:0042509	regulation of tyrosine phosphorylation of STAT protein	2/45	85/18862	0.0175264	0.0954878	0.0673014	PARP14/SOCS1	2
BP	GO:0032755	positive regulation of interleukin-6 production	2/45	86/18862	0.0179168	0.0954878	0.0673014	DDX58/IFIH1	2
BP	GO:0032760	positive regulation of tumor necrosis factor production	2/45	87/18862	0.0183109	0.0954878	0.0673014	DDX58/IFIH1	2
BP	GO:0007260	tyrosine phosphorylation of STAT protein	2/45	88/18862	0.0187086	0.0954878	0.0673014	PARP14/SOCS1	2
BP	GO:0002666	positive regulation of T cell tolerance induction	1/45	8/18862	0.0189309	0.0954878	0.0673014	IDO1	1
BP	GO:0002676	regulation of chronic inflammatory response	1/45	8/18862	0.0189309	0.0954878	0.0673014	IDO1	1
BP	GO:0002732	positive regulation of dendritic cell cytokine production	1/45	8/18862	0.0189309	0.0954878	0.0673014	DDX58	1
BP	GO:0003373	dynamin family protein polymerization involved in membrane fission	1/45	8/18862	0.0189309	0.0954878	0.0673014	MX1	1
BP	GO:0003374	dynamin family protein polymerization involved in mitochondrial fission	1/45	8/18862	0.0189309	0.0954878	0.0673014	MX1	1
BP	GO:0006290	pyrimidine dimer repair	1/45	8/18862	0.0189309	0.0954878	0.0673014	POLB	1
BP	GO:0016185	synaptic vesicle budding from presynaptic endocytic zone membrane	1/45	8/18862	0.0189309	0.0954878	0.0673014	MX1	1
BP	GO:0034627	'de novo' NAD biosynthetic process	1/45	8/18862	0.0189309	0.0954878	0.0673014	IDO1	1
BP	GO:0070212	protein poly-ADP-ribosylation	1/45	8/18862	0.0189309	0.0954878	0.0673014	PARP14	1
BP	GO:1903557	positive regulation of tumor necrosis factor superfamily cytokine production	2/45	90/18862	0.019515	0.0978189	0.0689444	DDX58/IFIH1	2
BP	GO:0010951	negative regulation of endopeptidase activity	3/45	245/18862	0.0205745	0.102489	0.0722359	SERPING1/IFI6/LAMP3	3
BP	GO:0002367	cytokine production involved in immune response	2/45	93/18862	0.0207516	0.102733	0.0724082	DDX58/RSAD2	2
BP	GO:0010533	regulation of activation of Janus kinase activity	1/45	9/18862	0.0212724	0.102774	0.0724369	SOCS1	1
BP	GO:0045916	negative regulation of complement activation	1/45	9/18862	0.0212724	0.102774	0.0724369	SERPING1	1
BP	GO:1900227	positive regulation of NLRP3 inflammasome complex assembly	1/45	9/18862	0.0212724	0.102774	0.0724369	GBP5	1
BP	GO:1900246	positive regulation of RIG-I signaling pathway	1/45	9/18862	0.0212724	0.102774	0.0724369	DDX60	1
BP	GO:0032091	negative regulation of protein binding	2/45	96/18862	0.0220203	0.10575	0.0745344	IFIT2/IFIT1	2
BP	GO:0050830	defense response to Gram-positive bacterium	2/45	98/18862	0.0228836	0.105867	0.074617	GBP4/GBP6	2
BP	GO:0051346	negative regulation of hydrolase activity	4/45	456/18862	0.0230165	0.105867	0.074617	SERPING1/IFI6/IFIT1/LAMP3	4
BP	GO:0010466	negative regulation of peptidase activity	3/45	257/18862	0.0232988	0.105867	0.074617	SERPING1/IFI6/LAMP3	3
BP	GO:0002702	positive regulation of production of molecular mediator of immune response	2/45	99/18862	0.0233204	0.105867	0.074617	DDX58/RSAD2	2
BP	GO:0002833	positive regulation of response to biotic stimulus	3/45	258/18862	0.0235343	0.105867	0.074617	ZBP1/DDX60/GBP5	3
BP	GO:0006569	tryptophan catabolic process	1/45	10/18862	0.0236086	0.105867	0.074617	IDO1	1
BP	GO:0009133	nucleoside diphosphate biosynthetic process	1/45	10/18862	0.0236086	0.105867	0.074617	CMPK2	1
BP	GO:0042436	indole-containing compound catabolic process	1/45	10/18862	0.0236086	0.105867	0.074617	IDO1	1
BP	GO:0046218	indolalkylamine catabolic process	1/45	10/18862	0.0236086	0.105867	0.074617	IDO1	1
BP	GO:0140374	antiviral innate immune response	1/45	10/18862	0.0236086	0.105867	0.074617	DDX58	1
BP	GO:2000659	regulation of interleukin-1-mediated signaling pathway	1/45	10/18862	0.0236086	0.105867	0.074617	ZBP1	1
BP	GO:0002832	negative regulation of response to biotic stimulus	2/45	100/18862	0.0237607	0.105867	0.074617	SERPING1/PARP14	2
BP	GO:0035710	CD4-positive, alpha-beta T cell activation	2/45	100/18862	0.0237607	0.105867	0.074617	RSAD2/SOCS1	2
BP	GO:0046425	regulation of receptor signaling pathway via JAK-STAT	2/45	101/18862	0.0242044	0.107248	0.0755905	PARP14/SOCS1	2
BP	GO:0002645	positive regulation of tolerance induction	1/45	11/18862	0.0259392	0.110972	0.0782146	IDO1	1
BP	GO:0032621	interleukin-18 production	1/45	11/18862	0.0259392	0.110972	0.0782146	GBP5	1
BP	GO:0034163	regulation of toll-like receptor 9 signaling pathway	1/45	11/18862	0.0259392	0.110972	0.0782146	RSAD2	1
BP	GO:0070142	synaptic vesicle budding	1/45	11/18862	0.0259392	0.110972	0.0782146	MX1	1
BP	GO:0070189	kynurenine metabolic process	1/45	11/18862	0.0259392	0.110972	0.0782146	IDO1	1
BP	GO:2000551	regulation of T-helper 2 cell cytokine production	1/45	11/18862	0.0259392	0.110972	0.0782146	RSAD2	1
BP	GO:0062207	regulation of pattern recognition receptor signaling pathway	2/45	105/18862	0.0260133	0.110972	0.0782146	DDX60/RSAD2	2
BP	GO:0046632	alpha-beta T cell differentiation	2/45	107/18862	0.0269378	0.113681	0.0801241	RSAD2/SOCS1	2
BP	GO:0030522	intracellular receptor signaling pathway	3/45	274/18862	0.0274796	0.113681	0.0801241	DDX60/DDX58/IFIH1	3
BP	GO:0001867	complement activation, lectin pathway	1/45	12/18862	0.0282644	0.113681	0.0801241	SERPING1	1
BP	GO:0002664	regulation of T cell tolerance induction	1/45	12/18862	0.0282644	0.113681	0.0801241	IDO1	1
BP	GO:0002730	regulation of dendritic cell cytokine production	1/45	12/18862	0.0282644	0.113681	0.0801241	DDX58	1
BP	GO:0006568	tryptophan metabolic process	1/45	12/18862	0.0282644	0.113681	0.0801241	IDO1	1
BP	GO:0009265	2'-deoxyribonucleotide biosynthetic process	1/45	12/18862	0.0282644	0.113681	0.0801241	CMPK2	1
BP	GO:0034154	toll-like receptor 7 signaling pathway	1/45	12/18862	0.0282644	0.113681	0.0801241	RSAD2	1
BP	GO:0046385	deoxyribose phosphate biosynthetic process	1/45	12/18862	0.0282644	0.113681	0.0801241	CMPK2	1
BP	GO:0051095	regulation of helicase activity	1/45	12/18862	0.0282644	0.113681	0.0801241	IFIT1	1
BP	GO:0140289	protein mono-ADP-ribosylation	1/45	12/18862	0.0282644	0.113681	0.0801241	PARP14	1
BP	GO:1904892	regulation of receptor signaling pathway via STAT	2/45	110/18862	0.0283493	0.113681	0.0801241	PARP14/SOCS1	2
BP	GO:0002371	dendritic cell cytokine production	1/45	13/18862	0.0305842	0.118207	0.0833145	DDX58	1
BP	GO:0002921	negative regulation of humoral immune response	1/45	13/18862	0.0305842	0.118207	0.0833145	SERPING1	1
BP	GO:0032725	positive regulation of granulocyte macrophage colony-stimulating factor production	1/45	13/18862	0.0305842	0.118207	0.0833145	DDX58	1
BP	GO:0035745	T-helper 2 cell cytokine production	1/45	13/18862	0.0305842	0.118207	0.0833145	RSAD2	1
BP	GO:0046940	nucleoside monophosphate phosphorylation	1/45	13/18862	0.0305842	0.118207	0.0833145	CMPK2	1
BP	GO:0060340	positive regulation of type I interferon-mediated signaling pathway	1/45	13/18862	0.0305842	0.118207	0.0833145	ZBP1	1
BP	GO:0070234	positive regulation of T cell apoptotic process	1/45	13/18862	0.0305842	0.118207	0.0833145	IDO1	1
BP	GO:0002440	production of molecular mediator of immune response	3/45	286/18862	0.0306572	0.118207	0.0833145	DDX58/RSAD2/POLB	3
BP	GO:0008637	apoptotic mitochondrial changes	2/45	118/18862	0.0322551	0.122151	0.0860943	IFIT2/IFI6	2
BP	GO:0050868	negative regulation of T cell activation	2/45	119/18862	0.0327575	0.122151	0.0860943	SOCS1/IDO1	2
BP	GO:0002475	antigen processing and presentation via MHC class Ib	1/45	14/18862	0.0328986	0.122151	0.0860943	TAP2	1
BP	GO:0002517	T cell tolerance induction	1/45	14/18862	0.0328986	0.122151	0.0860943	IDO1	1
BP	GO:0010771	negative regulation of cell morphogenesis involved in differentiation	1/45	14/18862	0.0328986	0.122151	0.0860943	GBP1	1
BP	GO:0035589	G protein-coupled purinergic nucleotide receptor signaling pathway	1/45	14/18862	0.0328986	0.122151	0.0860943	P2RY14	1
BP	GO:0043374	CD8-positive, alpha-beta T cell differentiation	1/45	14/18862	0.0328986	0.122151	0.0860943	SOCS1	1
BP	GO:1900025	negative regulation of substrate adhesion-dependent cell spreading	1/45	14/18862	0.0328986	0.122151	0.0860943	GBP1	1
BP	GO:0007162	negative regulation of cell adhesion	3/45	295/18862	0.033163	0.122565	0.0863862	GBP1/SOCS1/IDO1	3
BP	GO:0006266	DNA ligation	1/45	15/18862	0.0352076	0.125495	0.0884513	POLB	1
BP	GO:0009263	deoxyribonucleotide biosynthetic process	1/45	15/18862	0.0352076	0.125495	0.0884513	CMPK2	1
BP	GO:0010940	positive regulation of necrotic cell death	1/45	15/18862	0.0352076	0.125495	0.0884513	ZBP1	1
BP	GO:0016446	somatic hypermutation of immunoglobulin genes	1/45	15/18862	0.0352076	0.125495	0.0884513	POLB	1
BP	GO:0032645	regulation of granulocyte macrophage colony-stimulating factor production	1/45	15/18862	0.0352076	0.125495	0.0884513	DDX58	1
BP	GO:0042976	activation of Janus kinase activity	1/45	15/18862	0.0352076	0.125495	0.0884513	SOCS1	1
BP	GO:0090148	membrane fission	1/45	15/18862	0.0352076	0.125495	0.0884513	MX1	1
BP	GO:1900225	regulation of NLRP3 inflammasome complex assembly	1/45	15/18862	0.0352076	0.125495	0.0884513	GBP5	1
BP	GO:0002705	positive regulation of leukocyte mediated immunity	2/45	125/18862	0.0358363	0.127171	0.0896325	DDX58/RSAD2	2
BP	GO:0002566	somatic diversification of immune receptors via somatic mutation	1/45	16/18862	0.0375112	0.128564	0.090614	POLB	1
BP	GO:0009200	deoxyribonucleoside triphosphate metabolic process	1/45	16/18862	0.0375112	0.128564	0.090614	CMPK2	1
BP	GO:0032604	granulocyte macrophage colony-stimulating factor production	1/45	16/18862	0.0375112	0.128564	0.090614	DDX58	1
BP	GO:0033151	V(D)J recombination	1/45	16/18862	0.0375112	0.128564	0.090614	POLB	1
BP	GO:0044546	NLRP3 inflammasome complex assembly	1/45	16/18862	0.0375112	0.128564	0.090614	GBP5	1
BP	GO:0045591	positive regulation of regulatory T cell differentiation	1/45	16/18862	0.0375112	0.128564	0.090614	SOCS1	1
BP	GO:0061081	positive regulation of myeloid leukocyte cytokine production involved in immune response	1/45	16/18862	0.0375112	0.128564	0.090614	DDX58	1
BP	GO:0070230	positive regulation of lymphocyte apoptotic process	1/45	16/18862	0.0375112	0.128564	0.090614	IDO1	1
BP	GO:0002888	positive regulation of myeloid leukocyte mediated immunity	1/45	17/18862	0.0398094	0.134148	0.0945495	DDX58	1
BP	GO:0006586	indolalkylamine metabolic process	1/45	17/18862	0.0398094	0.134148	0.0945495	IDO1	1
BP	GO:0019885	antigen processing and presentation of endogenous peptide antigen via MHC class I	1/45	17/18862	0.0398094	0.134148	0.0945495	TAP2	1
BP	GO:0048535	lymph node development	1/45	17/18862	0.0398094	0.134148	0.0945495	POLB	1
BP	GO:0050729	positive regulation of inflammatory response	2/45	133/18862	0.0401085	0.13459	0.0948614	ZBP1/IDO1	2
BP	GO:0002643	regulation of tolerance induction	1/45	18/18862	0.0421022	0.13726	0.0967432	IDO1	1
BP	GO:0007597	blood coagulation, intrinsic pathway	1/45	18/18862	0.0421022	0.13726	0.0967432	SERPING1	1
BP	GO:0032780	negative regulation of ATPase activity	1/45	18/18862	0.0421022	0.13726	0.0967432	IFIT1	1
BP	GO:0035743	CD4-positive, alpha-beta T cell cytokine production	1/45	18/18862	0.0421022	0.13726	0.0967432	RSAD2	1
BP	GO:0070269	pyroptosis	1/45	18/18862	0.0421022	0.13726	0.0967432	ZBP1	1
BP	GO:0098884	postsynaptic neurotransmitter receptor internalization	1/45	18/18862	0.0421022	0.13726	0.0967432	MX1	1
BP	GO:0140239	postsynaptic endocytosis	1/45	18/18862	0.0421022	0.13726	0.0967432	MX1	1
BP	GO:1903038	negative regulation of leukocyte cell-cell adhesion	2/45	138/18862	0.0428723	0.139205	0.0981138	SOCS1/IDO1	2
BP	GO:0002483	antigen processing and presentation of endogenous peptide antigen	1/45	19/18862	0.0443897	0.14016	0.0987869	TAP2	1
BP	GO:0002544	chronic inflammatory response	1/45	19/18862	0.0443897	0.14016	0.0987869	IDO1	1
BP	GO:0009148	pyrimidine nucleoside triphosphate biosynthetic process	1/45	19/18862	0.0443897	0.14016	0.0987869	CMPK2	1
BP	GO:0039535	regulation of RIG-I signaling pathway	1/45	19/18862	0.0443897	0.14016	0.0987869	DDX60	1
BP	GO:0044827	modulation by host of viral genome replication	1/45	19/18862	0.0443897	0.14016	0.0987869	IFI27	1
BP	GO:0051900	regulation of mitochondrial depolarization	1/45	19/18862	0.0443897	0.14016	0.0987869	IFI6	1
BP	GO:2001185	regulation of CD8-positive, alpha-beta T cell activation	1/45	19/18862	0.0443897	0.14016	0.0987869	SOCS1	1
BP	GO:0000209	protein polyubiquitination	3/45	337/18862	0.0462266	0.143965	0.101469	HERC5/IFI27/FBXO6	3
BP	GO:0002726	positive regulation of T cell cytokine production	1/45	20/18862	0.0466718	0.143965	0.101469	RSAD2	1
BP	GO:0009074	aromatic amino acid family catabolic process	1/45	20/18862	0.0466718	0.143965	0.101469	IDO1	1
BP	GO:0043011	myeloid dendritic cell differentiation	1/45	20/18862	0.0466718	0.143965	0.101469	BATF2	1
BP	GO:0046597	negative regulation of viral entry into host cell	1/45	20/18862	0.0466718	0.143965	0.101469	LY6E	1
BP	GO:0070233	negative regulation of T cell apoptotic process	1/45	20/18862	0.0466718	0.143965	0.101469	IDO1	1
BP	GO:0002700	regulation of production of molecular mediator of immune response	2/45	146/18862	0.0474382	0.145768	0.10274	DDX58/RSAD2	2
BP	GO:0042742	defense response to bacterium	3/45	344/18862	0.0486196	0.148828	0.104896	GBP4/ISG15/GBP6	3
BP	GO:0046631	alpha-beta T cell activation	2/45	149/18862	0.0491948	0.149811	0.105589	RSAD2/SOCS1	2
BP	GO:0045861	negative regulation of proteolysis	3/45	346/18862	0.0493144	0.149811	0.105589	SERPING1/IFI6/LAMP3	3
BP	GO:0050777	negative regulation of immune response	2/45	150/18862	0.0497855	0.150672	0.106196	SERPING1/PARP14	2
BP	GO:0050860	negative regulation of T cell receptor signaling pathway	1/45	22/18862	0.0512202	0.152708	0.107631	GBP1	1
BP	GO:0051882	mitochondrial depolarization	1/45	22/18862	0.0512202	0.152708	0.107631	IFI6	1
BP	GO:0055093	response to hyperoxia	1/45	22/18862	0.0512202	0.152708	0.107631	POLB	1
BP	GO:1903077	negative regulation of protein localization to plasma membrane	1/45	22/18862	0.0512202	0.152708	0.107631	GBP1	1
BP	GO:0051250	negative regulation of lymphocyte activation	2/45	153/18862	0.0515733	0.153192	0.107972	SOCS1/IDO1	2
BP	GO:0009219	pyrimidine deoxyribonucleotide metabolic process	1/45	23/18862	0.0534864	0.157128	0.110747	CMPK2	1
BP	GO:0032693	negative regulation of interleukin-10 production	1/45	23/18862	0.0534864	0.157128	0.110747	IDO1	1
BP	GO:0039531	regulation of viral-induced cytoplasmic pattern recognition receptor signaling pathway	1/45	23/18862	0.0534864	0.157128	0.110747	DDX60	1
BP	GO:0032675	regulation of interleukin-6 production	2/45	158/18862	0.0546039	0.159354	0.112315	DDX58/IFIH1	2
BP	GO:0031349	positive regulation of defense response	3/45	361/18862	0.0546815	0.159354	0.112315	ZBP1/GBP5/IDO1	3
BP	GO:0051100	negative regulation of binding	2/45	159/18862	0.0552175	0.159354	0.112315	IFIT2/IFIT1	2
BP	GO:0042430	indole-containing compound metabolic process	1/45	24/18862	0.0557473	0.159354	0.112315	IDO1	1
BP	GO:1900017	positive regulation of cytokine production involved in inflammatory response	1/45	24/18862	0.0557473	0.159354	0.112315	GBP5	1
BP	GO:1903901	negative regulation of viral life cycle	1/45	24/18862	0.0557473	0.159354	0.112315	LY6E	1
BP	GO:1904376	negative regulation of protein localization to cell periphery	1/45	24/18862	0.0557473	0.159354	0.112315	GBP1	1
BP	GO:0032680	regulation of tumor necrosis factor production	2/45	160/18862	0.0558335	0.159354	0.112315	DDX58/IFIH1	2
BP	GO:0032635	interleukin-6 production	2/45	162/18862	0.057073	0.161522	0.113843	DDX58/IFIH1	2
BP	GO:0032640	tumor necrosis factor production	2/45	162/18862	0.057073	0.161522	0.113843	DDX58/IFIH1	2
BP	GO:0009147	pyrimidine nucleoside triphosphate metabolic process	1/45	25/18862	0.0580029	0.161522	0.113843	CMPK2	1
BP	GO:0042537	benzene-containing compound metabolic process	1/45	25/18862	0.0580029	0.161522	0.113843	IDO1	1
BP	GO:0042730	fibrinolysis	1/45	25/18862	0.0580029	0.161522	0.113843	SERPING1	1
BP	GO:0060544	regulation of necroptotic process	1/45	25/18862	0.0580029	0.161522	0.113843	ZBP1	1
BP	GO:0099590	neurotransmitter receptor internalization	1/45	25/18862	0.0580029	0.161522	0.113843	MX1	1
BP	GO:1903555	regulation of tumor necrosis factor superfamily cytokine production	2/45	164/18862	0.0583222	0.161849	0.114074	DDX58/IFIH1	2
BP	GO:0007259	receptor signaling pathway via JAK-STAT	2/45	166/18862	0.0595809	0.163254	0.115064	PARP14/SOCS1	2
BP	GO:0071706	tumor necrosis factor superfamily cytokine production	2/45	167/18862	0.0602138	0.163254	0.115064	DDX58/IFIH1	2
BP	GO:0019883	antigen processing and presentation of endogenous antigen	1/45	26/18862	0.0602532	0.163254	0.115064	TAP2	1
BP	GO:0034162	toll-like receptor 9 signaling pathway	1/45	26/18862	0.0602532	0.163254	0.115064	RSAD2	1
BP	GO:0046639	negative regulation of alpha-beta T cell differentiation	1/45	26/18862	0.0602532	0.163254	0.115064	SOCS1	1
BP	GO:0061082	myeloid leukocyte cytokine production	1/45	26/18862	0.0602532	0.163254	0.115064	DDX58	1
BP	GO:2000108	positive regulation of leukocyte apoptotic process	1/45	26/18862	0.0602532	0.163254	0.115064	IDO1	1
BP	GO:0034123	positive regulation of toll-like receptor signaling pathway	1/45	27/18862	0.0624983	0.1682	0.11855	RSAD2	1
BP	GO:0036037	CD8-positive, alpha-beta T cell activation	1/45	27/18862	0.0624983	0.1682	0.11855	SOCS1	1
BP	GO:0061025	membrane fusion	2/45	172/18862	0.0634132	0.170092	0.119884	MX1/TAP2	2
BP	GO:0002507	tolerance induction	1/45	28/18862	0.0647382	0.17023	0.119981	IDO1	1
BP	GO:0006516	glycoprotein catabolic process	1/45	28/18862	0.0647382	0.17023	0.119981	FBXO6	1
BP	GO:0032703	negative regulation of interleukin-2 production	1/45	28/18862	0.0647382	0.17023	0.119981	GBP1	1
BP	GO:0062098	regulation of programmed necrotic cell death	1/45	28/18862	0.0647382	0.17023	0.119981	ZBP1	1
BP	GO:0072376	protein activation cascade	1/45	28/18862	0.0647382	0.17023	0.119981	SERPING1	1
BP	GO:0072378	blood coagulation, fibrin clot formation	1/45	28/18862	0.0647382	0.17023	0.119981	SERPING1	1
BP	GO:0097696	receptor signaling pathway via STAT	2/45	175/18862	0.0653604	0.171304	0.120738	PARP14/SOCS1	2
BP	GO:0001773	myeloid dendritic cell activation	1/45	29/18862	0.0669728	0.172708	0.121727	BATF2	1
BP	GO:0007435	salivary gland morphogenesis	1/45	29/18862	0.0669728	0.172708	0.121727	POLB	1
BP	GO:0009435	NAD biosynthetic process	1/45	29/18862	0.0669728	0.172708	0.121727	IDO1	1
BP	GO:0034067	protein localization to Golgi apparatus	1/45	29/18862	0.0669728	0.172708	0.121727	GBP5	1
BP	GO:0036296	response to increased oxygen levels	1/45	29/18862	0.0669728	0.172708	0.121727	POLB	1
BP	GO:0006221	pyrimidine nucleotide biosynthetic process	1/45	30/18862	0.0692022	0.175633	0.123789	CMPK2	1
BP	GO:0038111	interleukin-7-mediated signaling pathway	1/45	30/18862	0.0692022	0.175633	0.123789	SOCS1	1
BP	GO:0042402	cellular biogenic amine catabolic process	1/45	30/18862	0.0692022	0.175633	0.123789	IDO1	1
BP	GO:0050858	negative regulation of antigen receptor-mediated signaling pathway	1/45	30/18862	0.0692022	0.175633	0.123789	GBP1	1
BP	GO:1905476	negative regulation of protein localization to membrane	1/45	30/18862	0.0692022	0.175633	0.123789	GBP1	1
BP	GO:0002695	negative regulation of leukocyte activation	2/45	182/18862	0.0699813	0.176837	0.124638	SOCS1/IDO1	2
BP	GO:0002230	positive regulation of defense response to virus by host	1/45	31/18862	0.0714264	0.176837	0.124638	DDX58	1
BP	GO:0007431	salivary gland development	1/45	31/18862	0.0714264	0.176837	0.124638	POLB	1
BP	GO:0035456	response to interferon-beta	1/45	31/18862	0.0714264	0.176837	0.124638	XAF1	1
BP	GO:0044788	modulation by host of viral process	1/45	31/18862	0.0714264	0.176837	0.124638	IFI27	1
BP	GO:0045070	positive regulation of viral genome replication	1/45	31/18862	0.0714264	0.176837	0.124638	IFIT1	1
BP	GO:0070229	negative regulation of lymphocyte apoptotic process	1/45	31/18862	0.0714264	0.176837	0.124638	IDO1	1
BP	GO:0009072	aromatic amino acid family metabolic process	1/45	32/18862	0.0736454	0.176837	0.124638	IDO1	1
BP	GO:0009310	amine catabolic process	1/45	32/18862	0.0736454	0.176837	0.124638	IDO1	1
BP	GO:0019359	nicotinamide nucleotide biosynthetic process	1/45	32/18862	0.0736454	0.176837	0.124638	IDO1	1
BP	GO:0019363	pyridine nucleotide biosynthetic process	1/45	32/18862	0.0736454	0.176837	0.124638	IDO1	1
BP	GO:0035590	purinergic nucleotide receptor signaling pathway	1/45	32/18862	0.0736454	0.176837	0.124638	P2RY14	1
BP	GO:0043372	positive regulation of CD4-positive, alpha-beta T cell differentiation	1/45	32/18862	0.0736454	0.176837	0.124638	SOCS1	1
BP	GO:0045648	positive regulation of erythrocyte differentiation	1/45	32/18862	0.0736454	0.176837	0.124638	ISG15	1
BP	GO:0046825	regulation of protein export from nucleus	1/45	32/18862	0.0736454	0.176837	0.124638	IFI27	1
BP	GO:0071353	cellular response to interleukin-4	1/45	32/18862	0.0736454	0.176837	0.124638	PARP14	1
BP	GO:1901099	negative regulation of signal transduction in absence of ligand	1/45	32/18862	0.0736454	0.176837	0.124638	IFI6	1
BP	GO:2001240	negative regulation of extrinsic apoptotic signaling pathway in absence of ligand	1/45	32/18862	0.0736454	0.176837	0.124638	IFI6	1
BP	GO:1903131	mononuclear cell differentiation	3/45	411/18862	0.0744929	0.178319	0.125682	RSAD2/BATF2/SOCS1	3
BP	GO:0022408	negative regulation of cell-cell adhesion	2/45	189/18862	0.0747071	0.178319	0.125682	SOCS1/IDO1	2
BP	GO:0002724	regulation of T cell cytokine production	1/45	33/18862	0.0758592	0.179466	0.126491	RSAD2	1
BP	GO:0045589	regulation of regulatory T cell differentiation	1/45	33/18862	0.0758592	0.179466	0.126491	SOCS1	1
BP	GO:0048536	spleen development	1/45	33/18862	0.0758592	0.179466	0.126491	POLB	1
BP	GO:0006471	protein ADP-ribosylation	1/45	34/18862	0.0780678	0.183251	0.129158	PARP14	1
BP	GO:0070232	regulation of T cell apoptotic process	1/45	34/18862	0.0780678	0.183251	0.129158	IDO1	1
BP	GO:0071897	DNA biosynthetic process	2/45	194/18862	0.0781443	0.183251	0.129158	ISG15/POLB	2
BP	GO:0043393	regulation of protein binding	2/45	196/18862	0.0795332	0.185526	0.130762	IFIT2/IFIT1	2
BP	GO:0019362	pyridine nucleotide metabolic process	1/45	35/18862	0.0802713	0.185526	0.130762	IDO1	1
BP	GO:0046496	nicotinamide nucleotide metabolic process	1/45	35/18862	0.0802713	0.185526	0.130762	IDO1	1
BP	GO:0070670	response to interleukin-4	1/45	35/18862	0.0802713	0.185526	0.130762	PARP14	1
BP	GO:0072525	pyridine-containing compound biosynthetic process	1/45	35/18862	0.0802713	0.185526	0.130762	IDO1	1
BP	GO:0052548	regulation of endopeptidase activity	3/45	426/18862	0.0809865	0.186641	0.131548	SERPING1/IFI6/LAMP3	3
BP	GO:0050866	negative regulation of cell activation	2/45	200/18862	0.0823342	0.187367	0.13206	SOCS1/IDO1	2
BP	GO:0001580	detection of chemical stimulus involved in sensory perception of bitter taste	1/45	36/18862	0.0824696	0.187367	0.13206	RTP4	1
BP	GO:0002369	T cell cytokine production	1/45	36/18862	0.0824696	0.187367	0.13206	RSAD2	1
BP	GO:0009394	2'-deoxyribonucleotide metabolic process	1/45	36/18862	0.0824696	0.187367	0.13206	CMPK2	1
BP	GO:0045066	regulatory T cell differentiation	1/45	36/18862	0.0824696	0.187367	0.13206	SOCS1	1
BP	GO:0046627	negative regulation of insulin receptor signaling pathway	1/45	37/18862	0.0846628	0.191807	0.135189	SOCS1	1
BP	GO:0043281	regulation of cysteine-type endopeptidase activity involved in apoptotic process	2/45	205/18862	0.0858784	0.194013	0.136743	IFI6/LAMP3	2
BP	GO:0019692	deoxyribose phosphate metabolic process	1/45	38/18862	0.0868508	0.195658	0.137903	CMPK2	1
BP	GO:0002703	regulation of leukocyte mediated immunity	2/45	209/18862	0.0887469	0.197798	0.139411	DDX58/RSAD2	2
BP	GO:0006284	base-excision repair	1/45	39/18862	0.0890338	0.197798	0.139411	POLB	1
BP	GO:0030501	positive regulation of bone mineralization	1/45	39/18862	0.0890338	0.197798	0.139411	ISG15	1
BP	GO:1900077	negative regulation of cellular response to insulin stimulus	1/45	39/18862	0.0890338	0.197798	0.139411	SOCS1	1
BP	GO:2000516	positive regulation of CD4-positive, alpha-beta T cell activation	1/45	39/18862	0.0890338	0.197798	0.139411	SOCS1	1
BP	GO:0009262	deoxyribonucleotide metabolic process	1/45	40/18862	0.0912116	0.199323	0.140487	CMPK2	1
BP	GO:0032735	positive regulation of interleukin-12 production	1/45	40/18862	0.0912116	0.199323	0.140487	IDO1	1
BP	GO:0050856	regulation of T cell receptor signaling pathway	1/45	40/18862	0.0912116	0.199323	0.140487	GBP1	1
BP	GO:0072528	pyrimidine-containing compound biosynthetic process	1/45	40/18862	0.0912116	0.199323	0.140487	CMPK2	1
BP	GO:0098760	response to interleukin-7	1/45	40/18862	0.0912116	0.199323	0.140487	SOCS1	1
BP	GO:0098761	cellular response to interleukin-7	1/45	40/18862	0.0912116	0.199323	0.140487	SOCS1	1
BP	GO:0010939	regulation of necrotic cell death	1/45	41/18862	0.0933844	0.200252	0.141141	ZBP1	1
BP	GO:0035272	exocrine system development	1/45	41/18862	0.0933844	0.200252	0.141141	POLB	1
BP	GO:0046596	regulation of viral entry into host cell	1/45	41/18862	0.0933844	0.200252	0.141141	LY6E	1
BP	GO:0046636	negative regulation of alpha-beta T cell activation	1/45	41/18862	0.0933844	0.200252	0.141141	SOCS1	1
BP	GO:0050691	regulation of defense response to virus by host	1/45	41/18862	0.0933844	0.200252	0.141141	DDX58	1
BP	GO:0050913	sensory perception of bitter taste	1/45	41/18862	0.0933844	0.200252	0.141141	RTP4	1
BP	GO:0072524	pyridine-containing compound metabolic process	1/45	41/18862	0.0933844	0.200252	0.141141	IDO1	1
BP	GO:0052547	regulation of peptidase activity	3/45	455/18862	0.0942159	0.201496	0.142018	SERPING1/IFI6/LAMP3	3
BP	GO:0097191	extrinsic apoptotic signaling pathway	2/45	217/18862	0.0945693	0.201665	0.142137	IFI6/IFI27	2
BP	GO:0000266	mitochondrial fission	1/45	42/18862	0.095552	0.201665	0.142137	MX1	1
BP	GO:0019985	translesion synthesis	1/45	42/18862	0.095552	0.201665	0.142137	ISG15	1
BP	GO:0050912	detection of chemical stimulus involved in sensory perception of taste	1/45	42/18862	0.095552	0.201665	0.142137	RTP4	1
BP	GO:2001239	regulation of extrinsic apoptotic signaling pathway in absence of ligand	1/45	42/18862	0.095552	0.201665	0.142137	IFI6	1
BP	GO:0051701	biological process involved in interaction with host	2/45	219/18862	0.0960421	0.202167	0.142491	IFIT1/LY6E	2
BP	GO:0021762	substantia nigra development	1/45	43/18862	0.0977146	0.204081	0.14384	CASP5	1
BP	GO:0048489	synaptic vesicle transport	1/45	43/18862	0.0977146	0.204081	0.14384	MX1	1
BP	GO:0070266	necroptotic process	1/45	43/18862	0.0977146	0.204081	0.14384	ZBP1	1
BP	GO:0045089	positive regulation of innate immune response	2/45	223/18862	0.0990077	0.206245	0.145365	ZBP1/GBP5	2
BP	GO:0003254	regulation of membrane depolarization	1/45	44/18862	0.0998722	0.20697	0.145876	IFI6	1
BP	GO:0046427	positive regulation of receptor signaling pathway via JAK-STAT	1/45	44/18862	0.0998722	0.20697	0.145876	SOCS1	1
BP	GO:0042110	T cell activation	3/45	474/18862	0.103343	0.213307	0.150342	RSAD2/SOCS1/IDO1	3
BP	GO:0007595	lactation	1/45	46/18862	0.104172	0.213307	0.150342	OAS2	1
BP	GO:0099637	neurotransmitter receptor transport	1/45	46/18862	0.104172	0.213307	0.150342	MX1	1
BP	GO:2000107	negative regulation of leukocyte apoptotic process	1/45	46/18862	0.104172	0.213307	0.150342	IDO1	1
BP	GO:2000116	regulation of cysteine-type endopeptidase activity	2/45	230/18862	0.10426	0.213307	0.150342	IFI6/LAMP3	2
BP	GO:0045581	negative regulation of T cell differentiation	1/45	47/18862	0.106315	0.215314	0.151757	SOCS1	1
BP	GO:0045646	regulation of erythrocyte differentiation	1/45	47/18862	0.106315	0.215314	0.151757	ISG15	1
BP	GO:0070169	positive regulation of biomineral tissue development	1/45	47/18862	0.106315	0.215314	0.151757	ISG15	1
BP	GO:0097028	dendritic cell differentiation	1/45	47/18862	0.106315	0.215314	0.151757	BATF2	1
BP	GO:0010498	proteasomal protein catabolic process	3/45	483/18862	0.107787	0.216364	0.152497	LAMP3/IFI27/FBXO6	3
BP	GO:0030195	negative regulation of blood coagulation	1/45	48/18862	0.108452	0.216364	0.152497	SERPING1	1
BP	GO:0045778	positive regulation of ossification	1/45	48/18862	0.108452	0.216364	0.152497	ISG15	1
BP	GO:0052372	modulation by symbiont of entry into host	1/45	48/18862	0.108452	0.216364	0.152497	LY6E	1
BP	GO:0110151	positive regulation of biomineralization	1/45	48/18862	0.108452	0.216364	0.152497	ISG15	1
BP	GO:1904894	positive regulation of receptor signaling pathway via STAT	1/45	48/18862	0.108452	0.216364	0.152497	SOCS1	1
BP	GO:0031348	negative regulation of defense response	2/45	236/18862	0.108822	0.216564	0.152638	SERPING1/PARP14	2
BP	GO:0046638	positive regulation of alpha-beta T cell differentiation	1/45	49/18862	0.110584	0.218445	0.153964	SOCS1	1
BP	GO:0070231	T cell apoptotic process	1/45	49/18862	0.110584	0.218445	0.153964	IDO1	1
BP	GO:1900047	negative regulation of hemostasis	1/45	49/18862	0.110584	0.218445	0.153964	SERPING1	1
BP	GO:0006220	pyrimidine nucleotide metabolic process	1/45	50/18862	0.112712	0.221556	0.156157	CMPK2	1
BP	GO:1901799	negative regulation of proteasomal protein catabolic process	1/45	50/18862	0.112712	0.221556	0.156157	LAMP3	1
BP	GO:0043370	regulation of CD4-positive, alpha-beta T cell differentiation	1/45	51/18862	0.114834	0.224627	0.158321	SOCS1	1
BP	GO:0097300	programmed necrotic cell death	1/45	51/18862	0.114834	0.224627	0.158321	ZBP1	1
BP	GO:0030217	T cell differentiation	2/45	246/18862	0.116543	0.226013	0.159298	RSAD2/SOCS1	2
BP	GO:0002711	positive regulation of T cell mediated immunity	1/45	52/18862	0.116952	0.226013	0.159298	RSAD2	1
BP	GO:0002886	regulation of myeloid leukocyte mediated immunity	1/45	52/18862	0.116952	0.226013	0.159298	DDX58	1
BP	GO:0006301	postreplication repair	1/45	52/18862	0.116952	0.226013	0.159298	ISG15	1
BP	GO:0050819	negative regulation of coagulation	1/45	52/18862	0.116952	0.226013	0.159298	SERPING1	1
BP	GO:0048872	homeostasis of number of cells	2/45	249/18862	0.118886	0.228444	0.161011	ISG15/POLB	2
BP	GO:0000731	DNA synthesis involved in DNA repair	1/45	53/18862	0.119064	0.228444	0.161011	ISG15	1
BP	GO:0010332	response to gamma radiation	1/45	53/18862	0.119064	0.228444	0.161011	POLB	1
BP	GO:0016447	somatic recombination of immunoglobulin gene segments	1/45	54/18862	0.121172	0.230831	0.162694	POLB	1
BP	GO:0070228	regulation of lymphocyte apoptotic process	1/45	54/18862	0.121172	0.230831	0.162694	IDO1	1
BP	GO:0097479	synaptic vesicle localization	1/45	54/18862	0.121172	0.230831	0.162694	MX1	1
BP	GO:0001836	release of cytochrome c from mitochondria	1/45	55/18862	0.123275	0.233727	0.164734	IFI6	1
BP	GO:0045620	negative regulation of lymphocyte differentiation	1/45	55/18862	0.123275	0.233727	0.164734	SOCS1	1
BP	GO:0051289	protein homotetramerization	1/45	56/18862	0.125373	0.237143	0.167143	GBP5	1
BP	GO:0032757	positive regulation of interleukin-8 production	1/45	57/18862	0.127465	0.238849	0.168345	DDX58	1
BP	GO:0043551	regulation of phosphatidylinositol 3-kinase activity	1/45	57/18862	0.127465	0.238849	0.168345	SOCS1	1
BP	GO:0046854	phosphatidylinositol phosphorylation	1/45	57/18862	0.127465	0.238849	0.168345	SOCS1	1
BP	GO:1900024	regulation of substrate adhesion-dependent cell spreading	1/45	57/18862	0.127465	0.238849	0.168345	GBP1	1
BP	GO:0050730	regulation of peptidyl-tyrosine phosphorylation	2/45	262/18862	0.129177	0.241493	0.170208	PARP14/SOCS1	2
BP	GO:0009165	nucleotide biosynthetic process	2/45	264/18862	0.130779	0.243816	0.171846	CMPK2/IDO1	2
BP	GO:0032663	regulation of interleukin-2 production	1/45	59/18862	0.131636	0.243816	0.171846	GBP1	1
BP	GO:0048488	synaptic vesicle endocytosis	1/45	59/18862	0.131636	0.243816	0.171846	MX1	1
BP	GO:0140238	presynaptic endocytosis	1/45	59/18862	0.131636	0.243816	0.171846	MX1	1
BP	GO:1901293	nucleoside phosphate biosynthetic process	2/45	267/18862	0.133191	0.24428	0.172173	CMPK2/IDO1	2
BP	GO:0032615	interleukin-12 production	1/45	60/18862	0.133715	0.24428	0.172173	IDO1	1
BP	GO:0032653	regulation of interleukin-10 production	1/45	60/18862	0.133715	0.24428	0.172173	IDO1	1
BP	GO:0032655	regulation of interleukin-12 production	1/45	60/18862	0.133715	0.24428	0.172173	IDO1	1
BP	GO:0048857	neural nucleus development	1/45	60/18862	0.133715	0.24428	0.172173	CASP5	1
BP	GO:0099072	regulation of postsynaptic membrane neurotransmitter receptor levels	1/45	60/18862	0.133715	0.24428	0.172173	MX1	1
BP	GO:0032623	interleukin-2 production	1/45	61/18862	0.135788	0.246384	0.173656	GBP1	1
BP	GO:0070936	protein K48-linked ubiquitination	1/45	61/18862	0.135788	0.246384	0.173656	IFI27	1
BP	GO:0071230	cellular response to amino acid stimulus	1/45	61/18862	0.135788	0.246384	0.173656	SOCS1	1
BP	GO:0051851	modulation by host of symbiont process	1/45	62/18862	0.137856	0.249573	0.175903	IFI27	1
BP	GO:0002562	somatic diversification of immune receptors via germline recombination within a single locus	1/45	64/18862	0.141979	0.25493	0.179679	POLB	1
BP	GO:0016444	somatic cell DNA recombination	1/45	64/18862	0.141979	0.25493	0.179679	POLB	1
BP	GO:0016445	somatic diversification of immunoglobulins	1/45	64/18862	0.141979	0.25493	0.179679	POLB	1
BP	GO:0070265	necrotic cell death	1/45	65/18862	0.144033	0.25493	0.179679	ZBP1	1
BP	GO:1903051	negative regulation of proteolysis involved in cellular protein catabolic process	1/45	65/18862	0.144033	0.25493	0.179679	LAMP3	1
BP	GO:0030193	regulation of blood coagulation	1/45	66/18862	0.146082	0.25493	0.179679	SERPING1	1
BP	GO:0042130	negative regulation of T cell proliferation	1/45	66/18862	0.146082	0.25493	0.179679	IDO1	1
BP	GO:0044766	multi-organism transport	1/45	66/18862	0.146082	0.25493	0.179679	IFIT1	1
BP	GO:0046635	positive regulation of alpha-beta T cell activation	1/45	66/18862	0.146082	0.25493	0.179679	SOCS1	1
BP	GO:0050854	regulation of antigen receptor-mediated signaling pathway	1/45	66/18862	0.146082	0.25493	0.179679	GBP1	1
BP	GO:0050909	sensory perception of taste	1/45	66/18862	0.146082	0.25493	0.179679	RTP4	1
BP	GO:1900076	regulation of cellular response to insulin stimulus	1/45	66/18862	0.146082	0.25493	0.179679	SOCS1	1
BP	GO:1902579	multi-organism localization	1/45	66/18862	0.146082	0.25493	0.179679	IFIT1	1
BP	GO:2000272	negative regulation of signaling receptor activity	1/45	66/18862	0.146082	0.25493	0.179679	LY6E	1
BP	GO:0097193	intrinsic apoptotic signaling pathway	2/45	283/18862	0.146223	0.25493	0.179679	IFI6/POLB	2
BP	GO:0010812	negative regulation of cell-substrate adhesion	1/45	67/18862	0.148126	0.25493	0.179679	GBP1	1
BP	GO:0033555	multicellular organismal response to stress	1/45	67/18862	0.148126	0.25493	0.179679	IDO1	1
BP	GO:0038034	signal transduction in absence of ligand	1/45	67/18862	0.148126	0.25493	0.179679	IFI6	1
BP	GO:0046637	regulation of alpha-beta T cell differentiation	1/45	67/18862	0.148126	0.25493	0.179679	SOCS1	1
BP	GO:0050848	regulation of calcium-mediated signaling	1/45	67/18862	0.148126	0.25493	0.179679	GBP1	1
BP	GO:0097192	extrinsic apoptotic signaling pathway in absence of ligand	1/45	67/18862	0.148126	0.25493	0.179679	IFI6	1
BP	GO:1900046	regulation of hemostasis	1/45	67/18862	0.148126	0.25493	0.179679	SERPING1	1
BP	GO:2000514	regulation of CD4-positive, alpha-beta T cell activation	1/45	67/18862	0.148126	0.25493	0.179679	SOCS1	1
BP	GO:1900015	regulation of cytokine production involved in inflammatory response	1/45	68/18862	0.150166	0.257887	0.181763	GBP5	1
BP	GO:0002534	cytokine production involved in inflammatory response	1/45	69/18862	0.152201	0.258066	0.181889	GBP5	1
BP	GO:0042531	positive regulation of tyrosine phosphorylation of STAT protein	1/45	69/18862	0.152201	0.258066	0.181889	PARP14	1
BP	GO:0043550	regulation of lipid kinase activity	1/45	69/18862	0.152201	0.258066	0.181889	SOCS1	1
BP	GO:0046626	regulation of insulin receptor signaling pathway	1/45	69/18862	0.152201	0.258066	0.181889	SOCS1	1
BP	GO:0050709	negative regulation of protein secretion	1/45	69/18862	0.152201	0.258066	0.181889	RSAD2	1
BP	GO:0071229	cellular response to acid chemical	1/45	69/18862	0.152201	0.258066	0.181889	SOCS1	1
BP	GO:0050818	regulation of coagulation	1/45	71/18862	0.156256	0.26272	0.18517	SERPING1	1
BP	GO:0051881	regulation of mitochondrial membrane potential	1/45	71/18862	0.156256	0.26272	0.18517	IFI6	1
BP	GO:0070227	lymphocyte apoptotic process	1/45	71/18862	0.156256	0.26272	0.18517	IDO1	1
BP	GO:0072665	protein localization to vacuole	1/45	71/18862	0.156256	0.26272	0.18517	GBP1	1
BP	GO:0071356	cellular response to tumor necrosis factor	2/45	296/18862	0.157004	0.263424	0.185666	GBP1/GBP3	2
BP	GO:0036465	synaptic vesicle recycling	1/45	72/18862	0.158277	0.264454	0.186392	MX1	1
BP	GO:0046834	lipid phosphorylation	1/45	72/18862	0.158277	0.264454	0.186392	SOCS1	1
BP	GO:0061045	negative regulation of wound healing	1/45	74/18862	0.162304	0.270057	0.190341	SERPING1	1
BP	GO:0071260	cellular response to mechanical stimulus	1/45	74/18862	0.162304	0.270057	0.190341	CASP5	1
BP	GO:0002200	somatic diversification of immune receptors	1/45	75/18862	0.16431	0.271705	0.191502	POLB	1
BP	GO:0002479	antigen processing and presentation of exogenous peptide antigen via MHC class I, TAP-dependent	1/45	75/18862	0.16431	0.271705	0.191502	TAP2	1
BP	GO:0009123	nucleoside monophosphate metabolic process	1/45	75/18862	0.16431	0.271705	0.191502	CMPK2	1
BP	GO:0001960	negative regulation of cytokine-mediated signaling pathway	1/45	76/18862	0.166312	0.273324	0.192643	PARP14	1
BP	GO:0002792	negative regulation of peptide secretion	1/45	76/18862	0.166312	0.273324	0.192643	RSAD2	1
BP	GO:0030500	regulation of bone mineralization	1/45	76/18862	0.166312	0.273324	0.192643	ISG15	1
BP	GO:0034121	regulation of toll-like receptor signaling pathway	1/45	77/18862	0.168309	0.274916	0.193765	RSAD2	1
BP	GO:0051205	protein insertion into membrane	1/45	77/18862	0.168309	0.274916	0.193765	RTP4	1
BP	GO:1903363	negative regulation of cellular protein catabolic process	1/45	77/18862	0.168309	0.274916	0.193765	LAMP3	1
BP	GO:0002709	regulation of T cell mediated immunity	1/45	78/18862	0.170301	0.277042	0.195264	RSAD2	1
BP	GO:0070373	negative regulation of ERK1 and ERK2 cascade	1/45	78/18862	0.170301	0.277042	0.195264	GBP1	1
BP	GO:0031397	negative regulation of protein ubiquitination	1/45	79/18862	0.172289	0.279708	0.197143	ISG15	1
BP	GO:0030433	ubiquitin-dependent ERAD pathway	1/45	80/18862	0.174272	0.281219	0.198208	FBXO6	1
BP	GO:0042590	antigen processing and presentation of exogenous peptide antigen via MHC class I	1/45	80/18862	0.174272	0.281219	0.198208	TAP2	1
BP	GO:2000106	regulation of leukocyte apoptotic process	1/45	80/18862	0.174272	0.281219	0.198208	IDO1	1
BP	GO:0016925	protein sumoylation	1/45	81/18862	0.17625	0.282141	0.198858	IFIH1	1
BP	GO:0043462	regulation of ATPase activity	1/45	81/18862	0.17625	0.282141	0.198858	IFIT1	1
BP	GO:0050672	negative regulation of lymphocyte proliferation	1/45	81/18862	0.17625	0.282141	0.198858	IDO1	1
BP	GO:0060761	negative regulation of response to cytokine stimulus	1/45	81/18862	0.17625	0.282141	0.198858	PARP14	1
BP	GO:0034612	response to tumor necrosis factor	2/45	320/18862	0.177287	0.283235	0.199629	GBP1/GBP3	2
BP	GO:0032945	negative regulation of mononuclear cell proliferation	1/45	82/18862	0.178224	0.284166	0.200285	IDO1	1
BP	GO:0051262	protein tetramerization	1/45	83/18862	0.180193	0.286736	0.202096	GBP5	1
BP	GO:0009142	nucleoside triphosphate biosynthetic process	1/45	84/18862	0.182158	0.289139	0.20379	CMPK2	1
BP	GO:0032496	response to lipopolysaccharide	2/45	326/18862	0.182424	0.289139	0.20379	CMPK2/IDO1	2
BP	GO:0050863	regulation of T cell activation	2/45	327/18862	0.183283	0.289927	0.204345	SOCS1/IDO1	2
BP	GO:0072527	pyrimidine-containing compound metabolic process	1/45	85/18862	0.184118	0.290674	0.204872	CMPK2	1
BP	GO:1903037	regulation of leukocyte cell-cell adhesion	2/45	330/18862	0.185862	0.292036	0.205832	SOCS1/IDO1	2
BP	GO:0007589	body fluid secretion	1/45	86/18862	0.186073	0.292036	0.205832	OAS2	1
BP	GO:0030901	midbrain development	1/45	86/18862	0.186073	0.292036	0.205832	CASP5	1
BP	GO:0018215	protein phosphopantetheinylation	2/45	331/18862	0.186723	0.292485	0.206148	HERC5/USP18	2
BP	GO:0051899	membrane depolarization	1/45	87/18862	0.188024	0.293947	0.207179	IFI6	1
BP	GO:0002532	production of molecular mediator involved in inflammatory response	1/45	88/18862	0.18997	0.294692	0.207704	GBP5	1
BP	GO:0045582	positive regulation of T cell differentiation	1/45	88/18862	0.18997	0.294692	0.207704	SOCS1	1
BP	GO:0070664	negative regulation of leukocyte proliferation	1/45	88/18862	0.18997	0.294692	0.207704	IDO1	1
BP	GO:1901606	alpha-amino acid catabolic process	1/45	88/18862	0.18997	0.294692	0.207704	IDO1	1
BP	GO:0042058	regulation of epidermal growth factor receptor signaling pathway	1/45	89/18862	0.191911	0.297129	0.209422	IFI6	1
BP	GO:0016050	vesicle organization	2/45	339/18862	0.193633	0.298974	0.210722	MX1/TAP2	2
BP	GO:1903035	negative regulation of response to wounding	1/45	90/18862	0.193848	0.298974	0.210722	SERPING1	1
BP	GO:0048524	positive regulation of viral process	1/45	91/18862	0.195781	0.300797	0.212007	IFIT1	1
BP	GO:1903321	negative regulation of protein modification by small protein conjugation or removal	1/45	91/18862	0.195781	0.300797	0.212007	ISG15	1
BP	GO:0051702	biological process involved in interaction with symbiont	1/45	92/18862	0.197709	0.303179	0.213685	IFI27	1
BP	GO:0031146	SCF-dependent proteasomal ubiquitin-dependent protein catabolic process	1/45	93/18862	0.199632	0.305076	0.215023	FBXO6	1
BP	GO:0002237	response to molecule of bacterial origin	2/45	346/18862	0.199707	0.305076	0.215023	CMPK2/IDO1	2
BP	GO:0010769	regulation of cell morphogenesis involved in differentiation	1/45	94/18862	0.201551	0.306144	0.215775	GBP1	1
BP	GO:0070167	regulation of biomineral tissue development	1/45	94/18862	0.201551	0.306144	0.215775	ISG15	1
BP	GO:0097194	execution phase of apoptosis	1/45	94/18862	0.201551	0.306144	0.215775	CASP5	1
BP	GO:0110149	regulation of biomineralization	1/45	96/18862	0.205376	0.310776	0.21904	ISG15	1
BP	GO:1901184	regulation of ERBB signaling pathway	1/45	96/18862	0.205376	0.310776	0.21904	IFI6	1
BP	GO:0032677	regulation of interleukin-8 production	1/45	97/18862	0.207281	0.313069	0.220656	DDX58	1
BP	GO:0006303	double-strand break repair via nonhomologous end joining	1/45	98/18862	0.209182	0.314343	0.221554	POLB	1
BP	GO:0051817	modulation of process of other organism involved in symbiotic interaction	1/45	98/18862	0.209182	0.314343	0.221554	IFI27	1
BP	GO:0051098	regulation of binding	2/45	357/18862	0.209301	0.314343	0.221554	IFIT2/IFIT1	2
BP	GO:0030098	lymphocyte differentiation	2/45	358/18862	0.210176	0.315067	0.222065	RSAD2/SOCS1	2
BP	GO:0002474	antigen processing and presentation of peptide antigen via MHC class I	1/45	99/18862	0.211079	0.315242	0.222188	TAP2	1
BP	GO:0002824	positive regulation of adaptive immune response based on somatic recombination of immune receptors built from immunoglobulin superfamily domains	1/45	99/18862	0.211079	0.315242	0.222188	RSAD2	1
BP	GO:0002449	lymphocyte mediated immunity	2/45	360/18862	0.211926	0.315348	0.222263	SERPING1/RSAD2	2
BP	GO:0008630	intrinsic apoptotic signaling pathway in response to DNA damage	1/45	100/18862	0.212971	0.315348	0.222263	POLB	1
BP	GO:1903076	regulation of protein localization to plasma membrane	1/45	100/18862	0.212971	0.315348	0.222263	GBP1	1
BP	GO:0001933	negative regulation of protein phosphorylation	2/45	362/18862	0.213679	0.315348	0.222263	PARP14/SOCS1	2
BP	GO:0000079	regulation of cyclin-dependent protein serine/threonine kinase activity	1/45	101/18862	0.214858	0.315348	0.222263	HERC5	1
BP	GO:0045621	positive regulation of lymphocyte differentiation	1/45	101/18862	0.214858	0.315348	0.222263	SOCS1	1
BP	GO:0046634	regulation of alpha-beta T cell activation	1/45	101/18862	0.214858	0.315348	0.222263	SOCS1	1
BP	GO:1902106	negative regulation of leukocyte differentiation	1/45	101/18862	0.214858	0.315348	0.222263	SOCS1	1
BP	GO:0036503	ERAD pathway	1/45	102/18862	0.216742	0.315348	0.222263	FBXO6	1
BP	GO:0043200	response to amino acid	1/45	102/18862	0.216742	0.315348	0.222263	SOCS1	1
BP	GO:0045639	positive regulation of myeloid cell differentiation	1/45	102/18862	0.216742	0.315348	0.222263	ISG15	1
BP	GO:0071887	leukocyte apoptotic process	1/45	102/18862	0.216742	0.315348	0.222263	IDO1	1
BP	GO:0007159	leukocyte cell-cell adhesion	2/45	366/18862	0.217188	0.315348	0.222263	SOCS1/IDO1	2
BP	GO:0002460	adaptive immune response based on somatic recombination of immune receptors built from immunoglobulin superfamily domains	2/45	367/18862	0.218067	0.315348	0.222263	SERPING1/RSAD2	2
BP	GO:0006576	cellular biogenic amine metabolic process	1/45	103/18862	0.21862	0.315348	0.222263	IDO1	1
BP	GO:0032637	interleukin-8 production	1/45	103/18862	0.21862	0.315348	0.222263	DDX58	1
BP	GO:0046822	regulation of nucleocytoplasmic transport	1/45	103/18862	0.21862	0.315348	0.222263	IFI27	1
BP	GO:0070498	interleukin-1-mediated signaling pathway	1/45	103/18862	0.21862	0.315348	0.222263	ZBP1	1
BP	GO:2001237	negative regulation of extrinsic apoptotic signaling pathway	1/45	103/18862	0.21862	0.315348	0.222263	IFI6	1
BP	GO:0018108	peptidyl-tyrosine phosphorylation	2/45	369/18862	0.219824	0.31578	0.222567	PARP14/SOCS1	2
BP	GO:0002456	T cell mediated immunity	1/45	104/18862	0.220495	0.31578	0.222567	RSAD2	1
BP	GO:0002821	positive regulation of adaptive immune response	1/45	104/18862	0.220495	0.31578	0.222567	RSAD2	1
BP	GO:0006906	vesicle fusion	1/45	104/18862	0.220495	0.31578	0.222567	TAP2	1
BP	GO:1903707	negative regulation of hemopoiesis	1/45	105/18862	0.222365	0.316901	0.223357	SOCS1	1
BP	GO:1904029	regulation of cyclin-dependent protein kinase activity	1/45	105/18862	0.222365	0.316901	0.223357	HERC5	1
BP	GO:0018212	peptidyl-tyrosine modification	2/45	372/18862	0.222463	0.316901	0.223357	PARP14/SOCS1	2
BP	GO:0000726	non-recombinational repair	1/45	106/18862	0.22423	0.317726	0.223939	POLB	1
BP	GO:0007229	integrin-mediated signaling pathway	1/45	106/18862	0.22423	0.317726	0.223939	ISG15	1
BP	GO:0009063	cellular amino acid catabolic process	1/45	106/18862	0.22423	0.317726	0.223939	IDO1	1
BP	GO:0032649	regulation of interferon-gamma production	1/45	107/18862	0.226092	0.319798	0.225399	ISG15	1
BP	GO:0002708	positive regulation of lymphocyte mediated immunity	1/45	108/18862	0.227949	0.320728	0.226054	RSAD2	1
BP	GO:0032611	interleukin-1 beta production	1/45	108/18862	0.227949	0.320728	0.226054	GBP5	1
BP	GO:0034446	substrate adhesion-dependent cell spreading	1/45	108/18862	0.227949	0.320728	0.226054	GBP1	1
BP	GO:0006900	vesicle budding from membrane	1/45	109/18862	0.229801	0.322204	0.227095	MX1	1
BP	GO:0009141	nucleoside triphosphate metabolic process	1/45	109/18862	0.229801	0.322204	0.227095	CMPK2	1
BP	GO:0090174	organelle membrane fusion	1/45	110/18862	0.231649	0.324228	0.228521	TAP2	1
BP	GO:0022612	gland morphogenesis	1/45	111/18862	0.233493	0.325672	0.229539	POLB	1
BP	GO:0031623	receptor internalization	1/45	111/18862	0.233493	0.325672	0.229539	MX1	1
BP	GO:0030278	regulation of ossification	1/45	112/18862	0.235333	0.326534	0.230147	ISG15	1
BP	GO:0032609	interferon-gamma production	1/45	112/18862	0.235333	0.326534	0.230147	ISG15	1
BP	GO:1903828	negative regulation of cellular protein localization	1/45	112/18862	0.235333	0.326534	0.230147	GBP1	1
BP	GO:0030282	bone mineralization	1/45	113/18862	0.237168	0.328512	0.231541	ISG15	1
BP	GO:0030218	erythrocyte differentiation	1/45	115/18862	0.240825	0.33243	0.234302	ISG15	1
BP	GO:0030449	regulation of complement activation	1/45	115/18862	0.240825	0.33243	0.234302	SERPING1	1
BP	GO:0032102	negative regulation of response to external stimulus	2/45	394/18862	0.241892	0.333329	0.234936	SERPING1/PARP14	2
BP	GO:0001101	response to acid chemical	1/45	119/18862	0.248089	0.341282	0.240541	SOCS1	1
BP	GO:0034101	erythrocyte homeostasis	1/45	121/18862	0.251695	0.34447	0.242788	ISG15	1
BP	GO:0042177	negative regulation of protein catabolic process	1/45	121/18862	0.251695	0.34447	0.242788	LAMP3	1
BP	GO:1904375	regulation of protein localization to cell periphery	1/45	121/18862	0.251695	0.34447	0.242788	GBP1	1
BP	GO:0042326	negative regulation of phosphorylation	2/45	407/18862	0.253419	0.346239	0.244035	PARP14/SOCS1	2
BP	GO:0007173	epidermal growth factor receptor signaling pathway	1/45	123/18862	0.255285	0.347014	0.244581	IFI6	1
BP	GO:0035821	modulation of process of other organism	1/45	123/18862	0.255285	0.347014	0.244581	IFI27	1
BP	GO:0051224	negative regulation of protein transport	1/45	123/18862	0.255285	0.347014	0.244581	RSAD2	1
BP	GO:0048732	gland development	2/45	413/18862	0.258747	0.350681	0.247166	OAS2/POLB	2
BP	GO:0002698	negative regulation of immune effector process	1/45	125/18862	0.258857	0.350681	0.247166	SERPING1	1
BP	GO:1903706	regulation of hemopoiesis	2/45	415/18862	0.260524	0.351313	0.247611	ISG15/SOCS1	2
BP	GO:0032612	interleukin-1 production	1/45	126/18862	0.260637	0.351313	0.247611	GBP5	1
BP	GO:0045471	response to ethanol	1/45	126/18862	0.260637	0.351313	0.247611	POLB	1
BP	GO:1904950	negative regulation of establishment of protein localization	1/45	127/18862	0.262413	0.353113	0.24888	RSAD2	1
BP	GO:0030099	myeloid cell differentiation	2/45	419/18862	0.264077	0.354308	0.249722	BATF2/ISG15	2
BP	GO:0002576	platelet degranulation	1/45	128/18862	0.264185	0.354308	0.249722	SERPING1	1
BP	GO:0043161	proteasome-mediated ubiquitin-dependent protein catabolic process	2/45	425/18862	0.26941	0.360198	0.253873	IFI27/FBXO6	2
BP	GO:0061041	regulation of wound healing	1/45	131/18862	0.269475	0.360198	0.253873	SERPING1	1
BP	GO:0006165	nucleoside diphosphate phosphorylation	1/45	132/18862	0.27123	0.361339	0.254678	CMPK2	1
BP	GO:0030879	mammary gland development	1/45	132/18862	0.27123	0.361339	0.254678	OAS2	1
BP	GO:0042157	lipoprotein metabolic process	1/45	133/18862	0.27298	0.362467	0.255473	APOL6	1
BP	GO:0046939	nucleotide phosphorylation	1/45	133/18862	0.27298	0.362467	0.255473	CMPK2	1
BP	GO:0022407	regulation of cell-cell adhesion	2/45	437/18862	0.280075	0.371273	0.261679	SOCS1/IDO1	2
BP	GO:0002920	regulation of humoral immune response	1/45	138/18862	0.281674	0.372776	0.262739	SERPING1	1
BP	GO:1903531	negative regulation of secretion by cell	1/45	139/18862	0.2834	0.374443	0.263914	RSAD2	1
BP	GO:0046718	viral entry into host cell	1/45	140/18862	0.285122	0.376099	0.265081	LY6E	1
BP	GO:0006958	complement activation, classical pathway	1/45	141/18862	0.286841	0.377744	0.26624	SERPING1	1
BP	GO:0010212	response to ionizing radiation	1/45	142/18862	0.288555	0.379379	0.267392	POLB	1
BP	GO:0008286	insulin receptor signaling pathway	1/45	143/18862	0.290265	0.381002	0.268537	SOCS1	1
BP	GO:0002262	myeloid cell homeostasis	1/45	145/18862	0.293673	0.383593	0.270363	ISG15	1
BP	GO:0038127	ERBB signaling pathway	1/45	145/18862	0.293673	0.383593	0.270363	IFI6	1
BP	GO:0048284	organelle fusion	1/45	145/18862	0.293673	0.383593	0.270363	TAP2	1
BP	GO:0045580	regulation of T cell differentiation	1/45	146/18862	0.295371	0.385184	0.271484	SOCS1	1
BP	GO:0000077	DNA damage checkpoint	1/45	148/18862	0.298756	0.388334	0.273704	FBXO6	1
BP	GO:0002218	activation of innate immune response	1/45	148/18862	0.298756	0.388334	0.273704	ZBP1	1
BP	GO:0044409	entry into host	1/45	153/18862	0.307147	0.398596	0.280937	LY6E	1
BP	GO:1902107	positive regulation of leukocyte differentiation	1/45	154/18862	0.308814	0.398822	0.281097	SOCS1	1
BP	GO:1903708	positive regulation of hemopoiesis	1/45	154/18862	0.308814	0.398822	0.281097	SOCS1	1
BP	GO:2001236	regulation of extrinsic apoptotic signaling pathway	1/45	154/18862	0.308814	0.398822	0.281097	IFI6	1
BP	GO:0002822	regulation of adaptive immune response based on somatic recombination of immune receptors built from immunoglobulin superfamily domains	1/45	155/18862	0.310476	0.400325	0.282156	RSAD2	1
BP	GO:0002455	humoral immune response mediated by circulating immunoglobulin	1/45	156/18862	0.312135	0.400532	0.282302	SERPING1	1
BP	GO:0009132	nucleoside diphosphate metabolic process	1/45	156/18862	0.312135	0.400532	0.282302	CMPK2	1
BP	GO:0031570	DNA integrity checkpoint	1/45	156/18862	0.312135	0.400532	0.282302	FBXO6	1
BP	GO:0002224	toll-like receptor signaling pathway	1/45	157/18862	0.31379	0.400732	0.282442	RSAD2	1
BP	GO:0002706	regulation of lymphocyte mediated immunity	1/45	157/18862	0.31379	0.400732	0.282442	RSAD2	1
BP	GO:0006261	DNA-dependent DNA replication	1/45	157/18862	0.31379	0.400732	0.282442	POLB	1
BP	GO:0044106	cellular amine metabolic process	1/45	158/18862	0.315441	0.4022	0.283477	IDO1	1
BP	GO:0031214	biomineral tissue development	1/45	160/18862	0.318731	0.405106	0.285526	ISG15	1
BP	GO:0051048	negative regulation of secretion	1/45	160/18862	0.318731	0.405106	0.285526	RSAD2	1
BP	GO:0007626	locomotory behavior	1/45	161/18862	0.32037	0.406546	0.28654	IDO1	1
BP	GO:0110148	biomineralization	1/45	162/18862	0.322005	0.407975	0.287548	ISG15	1
BP	GO:0009308	amine metabolic process	1/45	163/18862	0.323637	0.409396	0.288549	IDO1	1
BP	GO:1903034	regulation of response to wounding	1/45	164/18862	0.325265	0.410807	0.289544	SERPING1	1
BP	GO:0042129	regulation of T cell proliferation	1/45	168/18862	0.331737	0.417666	0.294378	IDO1	1
BP	GO:0043112	receptor metabolic process	1/45	168/18862	0.331737	0.417666	0.294378	MX1	1
BP	GO:0002819	regulation of adaptive immune response	1/45	170/18862	0.334951	0.421051	0.296764	RSAD2	1
BP	GO:0010721	negative regulation of cell development	1/45	174/18862	0.341332	0.428402	0.301945	GBP1	1
BP	GO:0045619	regulation of lymphocyte differentiation	1/45	175/18862	0.342919	0.429049	0.302401	SOCS1	1
BP	GO:0052126	movement in host environment	1/45	175/18862	0.342919	0.429049	0.302401	LY6E	1
BP	GO:0002478	antigen processing and presentation of exogenous peptide antigen	1/45	177/18862	0.346079	0.430319	0.303296	TAP2	1
BP	GO:0007565	female pregnancy	1/45	177/18862	0.346079	0.430319	0.303296	IDO1	1
BP	GO:0051260	protein homooligomerization	1/45	177/18862	0.346079	0.430319	0.303296	GBP5	1
BP	GO:0099504	synaptic vesicle cycle	1/45	177/18862	0.346079	0.430319	0.303296	MX1	1
BP	GO:0006956	complement activation	1/45	178/18862	0.347654	0.430941	0.303734	SERPING1	1
BP	GO:0022900	electron transport chain	1/45	178/18862	0.347654	0.430941	0.303734	IDO1	1
BP	GO:0043409	negative regulation of MAPK cascade	1/45	181/18862	0.352357	0.436096	0.307368	GBP1	1
BP	GO:0043123	positive regulation of I-kappaB kinase/NF-kappaB signaling	1/45	182/18862	0.353917	0.436679	0.307779	IFIT5	1
BP	GO:0061136	regulation of proteasomal protein catabolic process	1/45	182/18862	0.353917	0.436679	0.307779	LAMP3	1
BP	GO:0006611	protein export from nucleus	1/45	183/18862	0.355473	0.437925	0.308657	IFI27	1
BP	GO:0006986	response to unfolded protein	1/45	185/18862	0.358575	0.440394	0.310397	FBXO6	1
BP	GO:0019884	antigen processing and presentation of exogenous antigen	1/45	185/18862	0.358575	0.440394	0.310397	TAP2	1
BP	GO:0046488	phosphatidylinositol metabolic process	1/45	187/18862	0.361662	0.443506	0.312591	SOCS1	1
BP	GO:0010469	regulation of signaling receptor activity	1/45	188/18862	0.3632	0.444713	0.313441	LY6E	1
BP	GO:1901605	alpha-amino acid metabolic process	1/45	191/18862	0.367793	0.44965	0.316921	IDO1	1
BP	GO:0050731	positive regulation of peptidyl-tyrosine phosphorylation	1/45	193/18862	0.370837	0.452466	0.318906	PARP14	1
BP	GO:0048002	antigen processing and presentation of peptide antigen	1/45	194/18862	0.372354	0.452466	0.318906	TAP2	1
BP	GO:0099003	vesicle-mediated transport in synapse	1/45	194/18862	0.372354	0.452466	0.318906	MX1	1
BP	GO:1905475	regulation of protein localization to membrane	1/45	194/18862	0.372354	0.452466	0.318906	GBP1	1
BP	GO:0042098	T cell proliferation	1/45	195/18862	0.373867	0.453617	0.319717	IDO1	1
BP	GO:0071222	cellular response to lipopolysaccharide	1/45	197/18862	0.376882	0.456337	0.321634	CMPK2	1
BP	GO:0002377	immunoglobulin production	1/45	198/18862	0.378384	0.456337	0.321634	POLB	1
BP	GO:0019722	calcium-mediated signaling	1/45	198/18862	0.378384	0.456337	0.321634	GBP1	1
BP	GO:1901136	carbohydrate derivative catabolic process	1/45	198/18862	0.378384	0.456337	0.321634	FBXO6	1
BP	GO:0051168	nuclear export	1/45	201/18862	0.38287	0.461053	0.324958	IFI27	1
BP	GO:0009612	response to mechanical stimulus	1/45	202/18862	0.384358	0.462151	0.325732	CASP5	1
BP	GO:0002573	myeloid leukocyte differentiation	1/45	204/18862	0.387324	0.463632	0.326776	BATF2	1
BP	GO:0044706	multi-multicellular organism process	1/45	204/18862	0.387324	0.463632	0.326776	IDO1	1
BP	GO:0050852	T cell receptor signaling pathway	1/45	204/18862	0.387324	0.463632	0.326776	GBP1	1
BP	GO:0031396	regulation of protein ubiquitination	1/45	205/18862	0.388801	0.464708	0.327534	ISG15	1
BP	GO:0035966	response to topologically incorrect protein	1/45	206/18862	0.390276	0.465775	0.328286	FBXO6	1
BP	GO:0000075	cell cycle checkpoint	1/45	209/18862	0.394677	0.468935	0.330513	FBXO6	1
BP	GO:0051650	establishment of vesicle localization	1/45	209/18862	0.394677	0.468935	0.330513	MX1	1
BP	GO:0071219	cellular response to molecule of bacterial origin	1/45	209/18862	0.394677	0.468935	0.330513	CMPK2	1
BP	GO:0006006	glucose metabolic process	1/45	210/18862	0.396138	0.469974	0.331246	OAS1	1
BP	GO:0006612	protein targeting to membrane	1/45	211/18862	0.397595	0.471006	0.331973	RTP4	1
BP	GO:0050870	positive regulation of T cell activation	1/45	212/18862	0.399048	0.47203	0.332695	SOCS1	1
BP	GO:0050803	regulation of synapse structure or activity	1/45	214/18862	0.401945	0.474756	0.334616	MX1	1
BP	GO:1903050	regulation of proteolysis involved in cellular protein catabolic process	1/45	215/18862	0.403388	0.47576	0.335324	LAMP3	1
BP	GO:1903792	negative regulation of anion transport	1/45	217/18862	0.406264	0.478449	0.337219	RSAD2	1
BP	GO:0010810	regulation of cell-substrate adhesion	1/45	218/18862	0.407697	0.479432	0.337912	GBP1	1
BP	GO:0045444	fat cell differentiation	1/45	221/18862	0.411976	0.483047	0.34046	SOCS1	1
BP	GO:0050670	regulation of lymphocyte proliferation	1/45	221/18862	0.411976	0.483047	0.34046	IDO1	1
BP	GO:0016064	immunoglobulin mediated immune response	1/45	223/18862	0.414811	0.484487	0.341475	SERPING1	1
BP	GO:0032944	regulation of mononuclear cell proliferation	1/45	223/18862	0.414811	0.484487	0.341475	IDO1	1
BP	GO:0051648	vesicle localization	1/45	224/18862	0.416224	0.484487	0.341475	MX1	1
BP	GO:0072330	monocarboxylic acid biosynthetic process	1/45	224/18862	0.416224	0.484487	0.341475	IDO1	1
BP	GO:2001234	negative regulation of apoptotic signaling pathway	1/45	224/18862	0.416224	0.484487	0.341475	IFI6	1
BP	GO:0019724	B cell mediated immunity	1/45	226/18862	0.41904	0.486353	0.34279	SERPING1	1
BP	GO:0032869	cellular response to insulin stimulus	1/45	226/18862	0.41904	0.486353	0.34279	SOCS1	1
BP	GO:0042593	glucose homeostasis	1/45	229/18862	0.423238	0.489302	0.344868	OAS1	1
BP	GO:0051259	protein complex oligomerization	1/45	229/18862	0.423238	0.489302	0.344868	GBP5	1
BP	GO:0033500	carbohydrate homeostasis	1/45	230/18862	0.424631	0.489302	0.344868	OAS1	1
BP	GO:0051402	neuron apoptotic process	1/45	230/18862	0.424631	0.489302	0.344868	POLB	1
BP	GO:0098657	import into cell	1/45	230/18862	0.424631	0.489302	0.344868	MX1	1
BP	GO:0071216	cellular response to biotic stimulus	1/45	233/18862	0.42879	0.492679	0.347248	CMPK2	1
BP	GO:0097305	response to alcohol	1/45	233/18862	0.42879	0.492679	0.347248	POLB	1
BP	GO:0019882	antigen processing and presentation	1/45	234/18862	0.43017	0.492852	0.34737	TAP2	1
BP	GO:1903039	positive regulation of leukocyte cell-cell adhesion	1/45	234/18862	0.43017	0.492852	0.34737	SOCS1	1
BP	GO:1903320	regulation of protein modification by small protein conjugation or removal	1/45	237/18862	0.43429	0.496863	0.350197	ISG15	1
CC	GO:0030485	smooth muscle contractile fiber	1/47	2/19520	0.0048099	0.11664	0.105058	IDO1	1
CC	GO:0042825	TAP complex	1/47	2/19520	0.0048099	0.11664	0.105058	TAP2	1
CC	GO:0097232	lamellar body membrane	1/47	2/19520	0.0048099	0.11664	0.105058	LAMP3	1
CC	GO:0097233	alveolar lamellar body membrane	1/47	2/19520	0.0048099	0.11664	0.105058	LAMP3	1
CC	GO:0072558	NLRP1 inflammasome complex	1/47	4/19520	0.00959715	0.186185	0.167698	CASP5	1
CC	GO:0098844	postsynaptic endocytic zone membrane	1/47	5/19520	0.0119823	0.193714	0.174479	MX1	1
CC	GO:0097208	alveolar lamellar body	1/47	7/19520	0.0167358	0.210085	0.189225	LAMP3	1
CC	GO:0042824	MHC class I peptide loading complex	1/47	8/19520	0.0191041	0.210085	0.189225	TAP2	1
CC	GO:0008385	IkappaB kinase complex	1/47	9/19520	0.0214669	0.210085	0.189225	IFIT5	1
CC	GO:0032587	ruffle membrane	2/47	95/19520	0.0219816	0.210085	0.189225	DDX58/IFIT5	2
CC	GO:0098843	postsynaptic endocytic zone	1/47	10/19520	0.0238241	0.210085	0.189225	MX1	1
CC	GO:0044327	dendritic spine head	1/47	11/19520	0.0261757	0.211587	0.190578	MX1	1
CC	GO:0042599	lamellar body	1/47	17/19520	0.0401695	0.278317	0.250682	LAMP3	1
CC	GO:0061702	inflammasome complex	1/47	17/19520	0.0401695	0.278317	0.250682	CASP5	1
CC	GO:0044322	endoplasmic reticulum quality control compartment	1/47	27/19520	0.0630563	0.364123	0.327967	FBXO6	1
CC	GO:0031256	leading edge membrane	2/47	173/19520	0.0651289	0.364123	0.327967	DDX58/IFIT5	2
CC	GO:0001726	ruffle	2/47	175/19520	0.0664489	0.364123	0.327967	DDX58/IFIT5	2
CC	GO:0005942	phosphatidylinositol 3-kinase complex	1/47	29/19520	0.0675691	0.364123	0.327967	SOCS1	1
CC	GO:0005741	mitochondrial outer membrane	2/47	195/19520	0.0801257	0.409063	0.368445	RSAD2/IFI27	2
CC	GO:0031968	organelle outer membrane	2/47	220/19520	0.0983242	0.461109	0.415323	RSAD2/IFI27	2
CC	GO:0019867	outer membrane	2/47	222/19520	0.0998276	0.461109	0.415323	RSAD2/IFI27	2
CC	GO:0022627	cytosolic small ribosomal subunit	1/47	46/19520	0.105079	0.463303	0.4173	ISG15	1
CC	GO:0061695	transferase complex, transferring phosphorus-containing groups	2/47	253/19520	0.123914	0.484186	0.436109	IFIT5/SOCS1	2
CC	GO:0005637	nuclear inner membrane	1/47	60/19520	0.134857	0.484186	0.436109	IFI27	1
CC	GO:0018995	host cellular component	1/47	60/19520	0.134857	0.484186	0.436109	IFIT1	1
CC	GO:0043657	host cell	1/47	60/19520	0.134857	0.484186	0.436109	IFIT1	1
CC	GO:0032421	stereocilium bundle	1/47	61/19520	0.136947	0.484186	0.436109	IDO1	1
CC	GO:0019005	SCF ubiquitin ligase complex	1/47	63/19520	0.141111	0.484186	0.436109	FBXO6	1
CC	GO:0031093	platelet alpha granule lumen	1/47	67/19520	0.14938	0.484186	0.436109	SERPING1	1
CC	GO:0005876	spindle microtubule	1/47	71/19520	0.157572	0.484186	0.436109	POLB	1
CC	GO:0031965	nuclear membrane	2/47	295/19520	0.158481	0.484186	0.436109	MX1/IFI27	2
CC	GO:0015935	small ribosomal subunit	1/47	74/19520	0.163665	0.484186	0.436109	ISG15	1
CC	GO:0033116	endoplasmic reticulum-Golgi intermediate compartment membrane	1/47	75/19520	0.165686	0.484186	0.436109	TAP2	1
CC	GO:0030670	phagocytic vesicle membrane	1/47	77/19520	0.169715	0.484186	0.436109	TAP2	1
MF	GO:0003725	double-stranded RNA binding	8/46	76/18337	1.37092e-11	1.933e-09	1.29877e-09	ZBP1/DDX60/DDX58/OAS3/IFIH1/OAS2/OAS1/OASL	8
MF	GO:0001730	2'-5'-oligoadenylate synthetase activity	3/46	3/18337	1.47744e-08	1.04159e-06	6.99839e-07	OAS3/OAS2/OAS1	3
MF	GO:0005525	GTP binding	7/46	376/18337	3.87346e-05	0.000782755	0.000525927	GBP1/IFI44L/GBP5/GBP4/GBP3/MX1/GBP6	7
MF	GO:0032550	purine ribonucleoside binding	7/46	381/18337	4.2122e-05	0.000782755	0.000525927	GBP1/IFI44L/GBP5/GBP4/GBP3/MX1/GBP6	7
MF	GO:0001883	purine nucleoside binding	7/46	384/18337	4.4269e-05	0.000782755	0.000525927	GBP1/IFI44L/GBP5/GBP4/GBP3/MX1/GBP6	7
MF	GO:0032549	ribonucleoside binding	7/46	384/18337	4.4269e-05	0.000782755	0.000525927	GBP1/IFI44L/GBP5/GBP4/GBP3/MX1/GBP6	7
MF	GO:0001882	nucleoside binding	7/46	390/18337	4.88334e-05	0.000782755	0.000525927	GBP1/IFI44L/GBP5/GBP4/GBP3/MX1/GBP6	7
MF	GO:0070566	adenylyltransferase activity	3/46	29/18337	5.15723e-05	0.000782755	0.000525927	OAS3/OAS2/OAS1	3
MF	GO:0019001	guanyl nucleotide binding	7/46	398/18337	5.55145e-05	0.000782755	0.000525927	GBP1/IFI44L/GBP5/GBP4/GBP3/MX1/GBP6	7
MF	GO:0032561	guanyl ribonucleotide binding	7/46	398/18337	5.55145e-05	0.000782755	0.000525927	GBP1/IFI44L/GBP5/GBP4/GBP3/MX1/GBP6	7
MF	GO:0003727	single-stranded RNA binding	4/46	88/18337	6.92782e-05	0.00088802	0.000596654	DDX60/DDX58/IFIT5/IFIH1	4
MF	GO:0003924	GTPase activity	6/46	322/18337	0.000145069	0.00170456	0.00114528	GBP1/GBP5/GBP4/GBP3/MX1/GBP6	6
MF	GO:0016779	nucleotidyltransferase activity	4/46	131/18337	0.000321776	0.00349004	0.00234493	OAS3/OAS2/OAS1/POLB	4
MF	GO:0003724	RNA helicase activity	3/46	77/18337	0.000949071	0.0095585	0.00642228	DDX60/DDX58/IFIH1	3
MF	GO:0003692	left-handed Z-DNA binding	1/46	1/18337	0.00250859	0.0221069	0.0148535	ZBP1	1
MF	GO:0046980	tapasin binding	1/46	1/18337	0.00250859	0.0221069	0.0148535	TAP2	1
MF	GO:0004798	thymidylate kinase activity	1/46	2/18337	0.00501102	0.0353277	0.0237364	CMPK2	1
MF	GO:0033754	indoleamine 2,3-dioxygenase activity	1/46	2/18337	0.00501102	0.0353277	0.0237364	IDO1	1
MF	GO:0033862	UMP kinase activity	1/46	2/18337	0.00501102	0.0353277	0.0237364	CMPK2	1
MF	GO:0045029	G protein-coupled UDP receptor activity	1/46	2/18337	0.00501102	0.0353277	0.0237364	P2RY14	1
MF	GO:0004386	helicase activity	3/46	157/18337	0.0071394	0.0441055	0.0296341	DDX60/DDX58/IFIH1	3
MF	GO:0004833	tryptophan 2,3-dioxygenase activity	1/46	3/18337	0.00750731	0.0441055	0.0296341	IDO1	1
MF	GO:0009041	uridylate kinase activity	1/46	3/18337	0.00750731	0.0441055	0.0296341	CMPK2	1
MF	GO:0071553	G protein-coupled pyrimidinergic nucleotide receptor activity	1/46	3/18337	0.00750731	0.0441055	0.0296341	P2RY14	1
MF	GO:0004127	cytidylate kinase activity	1/46	4/18337	0.00999748	0.0503444	0.033826	CMPK2	1
MF	GO:0015433	ABC-type peptide antigen transporter activity	1/46	4/18337	0.00999748	0.0503444	0.033826	TAP2	1
MF	GO:0015440	ABC-type peptide transporter activity	1/46	4/18337	0.00999748	0.0503444	0.033826	TAP2	1
MF	GO:0042296	ISG15 transferase activity	1/46	4/18337	0.00999748	0.0503444	0.033826	HERC5	1
MF	GO:0046978	TAP1 binding	1/46	5/18337	0.0124815	0.0606861	0.0407745	TAP2	1
MF	GO:0031849	olfactory receptor binding	1/46	6/18337	0.0149595	0.0703096	0.0472405	RTP4	1
MF	GO:0030550	acetylcholine receptor inhibitor activity	1/46	7/18337	0.0174314	0.0792845	0.0532707	LY6E	1
MF	GO:0023029	MHC class Ib protein binding	1/46	8/18337	0.0198972	0.0850151	0.057121	TAP2	1
MF	GO:0046977	TAP binding	1/46	8/18337	0.0198972	0.0850151	0.057121	TAP2	1
MF	GO:0097199	cysteine-type endopeptidase activity involved in apoptotic signaling pathway	1/46	10/18337	0.0248106	0.102891	0.0691317	CASP5	1
MF	GO:0003906	DNA-(apurinic or apyrimidinic site) endonuclease activity	1/46	12/18337	0.0297	0.113278	0.0761107	POLB	1
MF	GO:0016887	ATPase activity	4/46	478/18337	0.0314453	0.113278	0.0761107	DDX60/DDX58/IFIH1/TAP2	4
MF	GO:0005521	lamin binding	1/46	13/18337	0.0321356	0.113278	0.0761107	IFI27	1
MF	GO:0030548	acetylcholine receptor regulator activity	1/46	13/18337	0.0321356	0.113278	0.0761107	LY6E	1
MF	GO:0031386	protein tag	1/46	13/18337	0.0321356	0.113278	0.0761107	ISG15	1
MF	GO:0099602	neurotransmitter receptor regulator activity	1/46	13/18337	0.0321356	0.113278	0.0761107	LY6E	1
MF	GO:0045028	G protein-coupled purinergic nucleotide receptor activity	1/46	14/18337	0.0345653	0.116869	0.0785233	P2RY14	1
MF	GO:0004197	cysteine-type endopeptidase activity	2/46	117/18337	0.034812	0.116869	0.0785233	USP18/CASP5	2
MF	GO:0097153	cysteine-type endopeptidase activity involved in apoptotic process	1/46	15/18337	0.0369891	0.120791	0.0811583	CASP5	1
MF	GO:0005159	insulin-like growth factor receptor binding	1/46	16/18337	0.0394069	0.120791	0.0811583	SOCS1	1
MF	GO:0046935	1-phosphatidylinositol-3-kinase regulator activity	1/46	16/18337	0.0394069	0.120791	0.0811583	SOCS1	1
MF	GO:1990404	protein ADP-ribosylase activity	1/46	16/18337	0.0394069	0.120791	0.0811583	PARP14	1
MF	GO:0004550	nucleoside diphosphate kinase activity	1/46	18/18337	0.0442246	0.132674	0.0891425	CMPK2	1
MF	GO:0000339	RNA cap binding	1/46	19/18337	0.0466246	0.135522	0.0910564	IFIT5	1
MF	GO:0035014	phosphatidylinositol 3-kinase regulator activity	1/46	20/18337	0.0490187	0.135522	0.0910564	SOCS1	1
MF	GO:0042288	MHC class I protein binding	1/46	20/18337	0.0490187	0.135522	0.0910564	TAP2	1
MF	GO:0050145	nucleoside monophosphate kinase activity	1/46	20/18337	0.0490187	0.135522	0.0910564	CMPK2	1
MF	GO:0001614	purinergic nucleotide receptor activity	1/46	21/18337	0.0514069	0.136762	0.0918893	P2RY14	1
MF	GO:0016502	nucleotide receptor activity	1/46	21/18337	0.0514069	0.136762	0.0918893	P2RY14	1
MF	GO:0140359	ABC-type transporter activity	1/46	22/18337	0.0537893	0.14045	0.0943672	TAP2	1
MF	GO:0003950	NAD+ ADP-ribosyltransferase activity	1/46	24/18337	0.0585365	0.145544	0.0977898	PARP14	1
MF	GO:0016702	oxidoreductase activity, acting on single donors with incorporation of molecular oxygen, incorporation of two atoms of oxygen	1/46	24/18337	0.0585365	0.145544	0.0977898	IDO1	1
MF	GO:0003887	DNA-directed DNA polymerase activity	1/46	25/18337	0.0609013	0.145544	0.0977898	POLB	1
MF	GO:0008266	poly(U) RNA binding	1/46	25/18337	0.0609013	0.145544	0.0977898	IFIT5	1
MF	GO:0016701	oxidoreductase activity, acting on single donors with incorporation of molecular oxygen	1/46	25/18337	0.0609013	0.145544	0.0977898	IDO1	1
MF	GO:0030507	spectrin binding	1/46	26/18337	0.0632603	0.148662	0.0998847	GBP1	1
MF	GO:0070006	metalloaminopeptidase activity	1/46	27/18337	0.0656136	0.151664	0.101902	LAP3	1
MF	GO:0008187	poly-pyrimidine tract binding	1/46	28/18337	0.067961	0.154557	0.103845	IFIT5	1
MF	GO:0046966	thyroid hormone receptor binding	1/46	29/18337	0.0703027	0.155607	0.104551	OASL	1
MF	GO:0008234	cysteine-type peptidase activity	2/46	174/18337	0.07063	0.155607	0.104551	USP18/CASP5	2
MF	GO:0140098	catalytic activity, acting on RNA	3/46	386/18337	0.0723639	0.156974	0.10547	DDX60/DDX58/IFIH1	3
MF	GO:0042605	peptide antigen binding	1/46	32/18337	0.0772933	0.165127	0.110947	TAP2	1
MF	GO:1904680	peptide transmembrane transporter activity	1/46	35/18337	0.0842324	0.177265	0.119103	TAP2	1
MF	GO:0034061	DNA polymerase activity	1/46	36/18337	0.0865341	0.179431	0.120558	POLB	1
MF	GO:0004177	aminopeptidase activity	1/46	39/18337	0.0934052	0.188145	0.126413	LAP3	1
MF	GO:0016776	phosphotransferase activity, phosphate group as acceptor	1/46	39/18337	0.0934052	0.188145	0.126413	CMPK2	1
MF	GO:0042287	MHC protein binding	1/46	40/18337	0.0956843	0.190021	0.127674	TAP2	1
MF	GO:0051879	Hsp90 protein binding	1/46	41/18337	0.0979578	0.190971	0.128312	GBP1	1
MF	GO:0019205	nucleobase-containing compound kinase activity	1/46	42/18337	0.100226	0.190971	0.128312	CMPK2	1
MF	GO:0051539	4 iron, 4 sulfur cluster binding	1/46	42/18337	0.100226	0.190971	0.128312	RSAD2	1
MF	GO:0030547	receptor inhibitor activity	1/46	43/18337	0.102488	0.192678	0.129459	LY6E	1
MF	GO:0001102	RNA polymerase II activating transcription factor binding	1/46	48/18337	0.113717	0.210974	0.141752	IFI27	1
MF	GO:0016763	transferase activity, transferring pentosyl groups	1/46	50/18337	0.118169	0.216388	0.14539	PARP14	1
MF	GO:0042887	amide transmembrane transporter activity	1/46	55/18337	0.129206	0.233565	0.15693	TAP2	1
MF	GO:0043621	protein self-association	1/46	56/18337	0.131397	0.234519	0.157571	RSAD2	1
MF	GO:0042626	ATPase-coupled transmembrane transporter activity	1/46	58/18337	0.135763	0.239282	0.160772	TAP2	1
MF	GO:0015399	primary active transmembrane transporter activity	1/46	61/18337	0.142272	0.245792	0.165146	TAP2	1
MF	GO:0030145	manganese ion binding	1/46	62/18337	0.14443	0.245792	0.165146	LAP3	1
MF	GO:0008017	microtubule binding	2/46	269/18337	0.146112	0.245792	0.165146	MX1/POLB	2
MF	GO:0061629	RNA polymerase II-specific DNA-binding transcription factor binding	2/46	271/18337	0.147845	0.245792	0.165146	OASL/IFI27	2
MF	GO:0008235	metalloexopeptidase activity	1/46	64/18337	0.148732	0.245792	0.165146	LAP3	1
MF	GO:0003684	damaged DNA binding	1/46	66/18337	0.153013	0.245792	0.165146	POLB	1
MF	GO:0000049	tRNA binding	1/46	67/18337	0.155145	0.245792	0.165146	IFIT5	1
MF	GO:0051536	iron-sulfur cluster binding	1/46	67/18337	0.155145	0.245792	0.165146	RSAD2	1
MF	GO:0051540	metal cluster binding	1/46	67/18337	0.155145	0.245792	0.165146	RSAD2	1
MF	GO:0004860	protein kinase inhibitor activity	1/46	69/18337	0.159394	0.249718	0.167784	SOCS1	1
MF	GO:0031625	ubiquitin protein ligase binding	2/46	293/18337	0.167173	0.254804	0.171201	DDX58/ISG15	2
MF	GO:0019210	kinase inhibitor activity	1/46	73/18337	0.16783	0.254804	0.171201	SOCS1	1
MF	GO:0061630	ubiquitin protein ligase activity	2/46	294/18337	0.168062	0.254804	0.171201	HERC5/FBXO6	2
MF	GO:0019003	GDP binding	1/46	75/18337	0.172017	0.258025	0.173365	GBP1	1
MF	GO:0061659	ubiquitin-like protein ligase activity	2/46	305/18337	0.1779	0.261816	0.175913	HERC5/FBXO6	2
MF	GO:0033613	activating transcription factor binding	1/46	78/18337	0.178258	0.261816	0.175913	IFI27	1
MF	GO:0044389	ubiquitin-like protein ligase binding	2/46	312/18337	0.184208	0.267767	0.17991	DDX58/ISG15	2
MF	GO:0051213	dioxygenase activity	1/46	89/18337	0.200752	0.288837	0.194067	IDO1	1
MF	GO:0008238	exopeptidase activity	1/46	95/18337	0.212766	0.303031	0.203604	LAP3	1
MF	GO:0004867	serine-type endopeptidase inhibitor activity	1/46	98/18337	0.218707	0.308377	0.207196	SERPING1	1
MF	GO:0015631	tubulin binding	2/46	368/18337	0.235656	0.328986	0.221043	MX1/POLB	2
MF	GO:0140297	DNA-binding transcription factor binding	2/46	376/18337	0.243101	0.336051	0.22579	OASL/IFI27	2
MF	GO:0004843	thiol-dependent ubiquitin-specific protease activity	1/46	114/18337	0.249658	0.337798	0.226964	USP18	1
MF	GO:0004857	enzyme inhibitor activity	2/46	385/18337	0.25149	0.337798	0.226964	SERPING1/SOCS1	2
MF	GO:0101005	ubiquitinyl hydrolase activity	1/46	115/18337	0.251552	0.337798	0.226964	USP18	1
MF	GO:0031072	heat shock protein binding	1/46	123/18337	0.266537	0.354544	0.238216	GBP1	1
MF	GO:0008242	omega peptidase activity	1/46	127/18337	0.273919	0.360959	0.242525	USP18	1
MF	GO:0043021	ribonucleoprotein complex binding	1/46	134/18337	0.286663	0.369022	0.247943	IFIH1	1
MF	GO:0019955	cytokine binding	1/46	136/18337	0.290264	0.369022	0.247943	GBP1	1
MF	GO:0004842	ubiquitin-protein transferase activity	2/46	429/18337	0.292583	0.369022	0.247943	HERC5/FBXO6	2
MF	GO:0009055	electron transfer activity	1/46	138/18337	0.293847	0.369022	0.247943	IDO1	1
MF	GO:0020037	heme binding	1/46	140/18337	0.297412	0.369022	0.247943	IDO1	1
MF	GO:0035257	nuclear hormone receptor binding	1/46	140/18337	0.297412	0.369022	0.247943	OASL	1
MF	GO:0005178	integrin binding	1/46	142/18337	0.30096	0.369022	0.247943	ISG15	1
MF	GO:0004175	endopeptidase activity	2/46	438/18337	0.300976	0.369022	0.247943	USP18/CASP5	2
MF	GO:0019787	ubiquitin-like protein transferase activity	2/46	452/18337	0.314003	0.379587	0.255042	HERC5/FBXO6	2
MF	GO:0046906	tetrapyrrole binding	1/46	150/18337	0.314977	0.379587	0.255042	IDO1	1
MF	GO:0003823	antigen binding	1/46	165/18337	0.34052	0.406893	0.273388	TAP2	1
MF	GO:0051427	hormone receptor binding	1/46	173/18337	0.35376	0.419161	0.281631	OASL	1
MF	GO:0004866	endopeptidase inhibitor activity	1/46	180/18337	0.365131	0.42903	0.288262	SERPING1	1
MF	GO:0003714	transcription corepressor activity	1/46	182/18337	0.368344	0.429228	0.288395	PARP14	1
MF	GO:0008237	metallopeptidase activity	1/46	184/18337	0.371541	0.429404	0.288513	LAP3	1
MF	GO:0030414	peptidase inhibitor activity	1/46	187/18337	0.376307	0.431376	0.289839	SERPING1	1
MF	GO:0019887	protein kinase regulator activity	1/46	190/18337	0.381037	0.433276	0.291115	SOCS1	1
MF	GO:0061135	endopeptidase regulator activity	1/46	192/18337	0.384171	0.433345	0.291162	SERPING1	1
MF	GO:0016829	lyase activity	1/46	194/18337	0.38729	0.433396	0.291195	POLB	1
MF	GO:0140097	catalytic activity, acting on DNA	1/46	204/18337	0.402652	0.446881	0.300256	POLB	1
MF	GO:0022853	active ion transmembrane transporter activity	1/46	206/18337	0.405679	0.446881	0.300256	TAP2	1
MF	GO:0019207	kinase regulator activity	1/46	220/18337	0.426452	0.466122	0.313184	SOCS1	1
MF	GO:0061134	peptidase regulator activity	1/46	230/18337	0.440853	0.478156	0.321269	SERPING1	1

## Sheet: S7_KEGG
ID	Description	GeneRatio	BgRatio	pvalue	p.adjust	qvalue	geneID	Count
hsa05160	Hepatitis C	8/29	157/8157	4.79851e-08	2.2553e-06	1.9194e-06	23586/91543/4940/4939/3434/4938/4599/439996	8
hsa04621	NOD-like receptor signaling pathway	8/29	184/8157	1.64785e-07	3.87245e-06	3.2957e-06	2633/4940/115362/115361/2635/4939/4938/838	8
hsa05164	Influenza A	7/29	171/8157	1.66455e-06	2.60779e-05	2.2194e-05	23586/91543/4940/64135/4939/4938/4599	7
hsa05162	Measles	6/29	139/8157	7.56022e-06	8.88326e-05	7.56022e-05	23586/4940/64135/4939/4938/4599	6
hsa05171	Coronavirus disease - COVID-19	7/29	232/8157	1.25771e-05	0.000118225	0.000100617	23586/4940/64135/4939/9636/4938/4599	7
hsa05169	Epstein-Barr virus infection	6/29	202/8157	6.31915e-05	0.000495	0.000421277	23586/4940/4939/9636/4938/6891	6
hsa04622	RIG-I-like receptor signaling pathway	3/29	70/8157	0.00188483	0.0126553	0.0107705	23586/64135/9636	3
hsa05168	Herpes simplex virus 1 infection	6/29	495/8157	0.00695081	0.040836	0.0347541	23586/4940/64135/4939/4938/6891	6
hsa04623	Cytosolic DNA-sensing pathway	2/29	63/8157	0.020847	0.108868	0.0926535	81030/23586	2
hsa01240	Biosynthesis of cofactors	2/29	153/8157	0.102159	0.395586	0.336669	129607/3620	2
hsa03410	Base excision repair	1/29	33/8157	0.111093	0.395586	0.336669	5423	1
hsa05165	Human papillomavirus infection	3/29	331/8157	0.111474	0.395586	0.336669	9636/4599/8638	3
hsa05161	Hepatitis B	2/29	162/8157	0.112387	0.395586	0.336669	23586/64135	2
hsa05143	African trypanosomiasis	1/29	37/8157	0.12372	0.395586	0.336669	3620	1
hsa05340	Primary immunodeficiency	1/29	38/8157	0.12685	0.395586	0.336669	6891	1
hsa00380	Tryptophan metabolism	1/29	42/8157	0.139261	0.395586	0.336669	3620	1
hsa02010	ABC transporters	1/29	45/8157	0.148457	0.395586	0.336669	6891	1
hsa04930	Type II diabetes mellitus	1/29	46/8157	0.151501	0.395586	0.336669	8651	1
hsa00330	Arginine and proline metabolism	1/29	51/8157	0.166565	0.41203	0.350663	51056	1
hsa00480	Glutathione metabolism	1/29	57/8157	0.184301	0.41902	0.356613	51056	1
hsa00240	Pyrimidine metabolism	1/29	58/8157	0.187222	0.41902	0.356613	129607	1
hsa03250	Viral life cycle - HIV-1	1/29	63/8157	0.201673	0.430847	0.366678	4599	1
hsa04917	Prolactin signaling pathway	1/29	70/8157	0.221489	0.452607	0.385198	8651	1
hsa05133	Pertussis	1/29	76/8157	0.238095	0.456708	0.388688	710	1
hsa04612	Antigen processing and presentation	1/29	78/8157	0.243554	0.456708	0.388688	6891	1
hsa01232	Nucleotide metabolism	1/29	85/8157	0.262364	0.456708	0.388688	129607	1
hsa04610	Complement and coagulation cascades	1/29	85/8157	0.262364	0.456708	0.388688	710	1
hsa05235	PD-L1 expression and PD-1 checkpoint pathway in cancer	1/29	89/8157	0.27291	0.458098	0.389871	116071	1

## Sheet: S8_PANgene_feature
Gene
RTP4
PARP14
IFI44
XAF1
ZBP1
DDX58
IFI44L
IFIT5
RSAD2
IFIH1
GBP5
IFIT2
CMPK2
IFIT1
SOCS1
TAP2

## Sheet: S9_ssGSEA_GeneCluster
Immu	GSM1602802	GSM1602803	GSM1602805	GSM1602810	GSM1602811	GSM1602812	GSM1602813	GSM1602815	GSM1602816	GSM1602818	GSM1602819	GSM1602820	GSM1602823	GSM1602824	GSM1602825	GSM1602826	GSM1602827	GSM1602829	GSM1602830	GSM1602831	GSM1602832	GSM1602834	GSM1602836	GSM1602837	GSM1602838	GSM1602839	GSM1602840	GSM1602841	GSM1602842	GSM1602843	GSM1602844	GSM1602845	GSM1602846	GSM1602847	GSM1602848	GSM1602849	GSM1602850	GSM1602851	GSM1602852	GSM1602853	GSM1602855	GSM1602856	GSM1602857	GSM1602858	GSM1602859	GSM1602860	GSM1602861	GSM1602863	GSM1602866
Activated B cell	-0.0941801	-0.200452	-0.171019	0.0565852	-0.182608	-0.010283	-0.226629	0.103885	-0.200009	-0.11772	-0.133257	-0.209579	-0.18351	0.0118294	-0.103393	0.0256995	-0.210664	-0.197424	-0.172866	-0.186213	0.067788	-0.122109	-0.0218348	-0.217154	-0.0930491	-0.138178	0.117882	-0.155979	-0.0896309	-0.0826993	-0.273564	-0.227758	0.0188004	0.0231097	-0.207718	-0.106298	-0.132918	-0.106937	0.120236	-0.0302147	-0.230307	-0.1442	-0.156912	-0.215995	0.0225021	-0.0602081	-0.267735	-0.196195	-0.0688727
Activated CD4 T cell	0.232408	0.191404	0.18662	0.243	0.0998613	0.188744	0.217801	0.220888	0.131519	0.190829	0.107157	0.068371	0.0829375	0.263422	0.184537	0.111239	0.11003	0.131412	0.181377	0.0796349	0.222724	0.104668	0.211045	0.12215	0.104339	0.237164	0.260004	0.231888	0.242048	0.198964	0.100736	0.0747969	0.19121	0.299475	0.202057	0.169955	0.127688	0.0383218	0.354494	0.143457	0.157381	0.108485	-0.0010126	0.0869286	0.227588	0.146246	0.0937821	0.186754	0.101253
Activated CD8 T cell	0.119578	0.255181	0.198631	0.310151	-0.0624175	0.0977441	0.130323	-0.0167095	0.199701	0.098745	0.106611	0.164919	0.0869526	0.18359	0.133433	0.102241	0.0919618	0.171588	0.196773	0.00546228	0.254807	0.0787982	0.285318	0.220385	0.20967	0.141912	0.204476	0.261434	0.124269	0.234194	-0.12064	0.0486292	0.313965	0.298108	0.0548404	0.172154	0.123398	0.258467	0.179535	0.091566	0.000628864	0.122905	0.0461208	0.0505267	0.130965	0.180429	0.169526	0.176996	0.135639
Activated dendritic cell	0.430946	0.441144	0.421593	0.393783	0.451459	0.428802	0.454183	0.451196	0.433632	0.424162	0.450306	0.434423	0.505159	0.391787	0.436092	0.450452	0.44884	0.402693	0.40914	0.422227	0.403103	0.463937	0.411044	0.411031	0.424083	0.439848	0.391132	0.418372	0.438458	0.425305	0.443384	0.426282	0.388143	0.430671	0.430702	0.443898	0.406387	0.41714	0.422288	0.470674	0.415042	0.455183	0.42733	0.48207	0.452271	0.417129	0.44829	0.4349	0.419688
CD56bright natural killer cell	0.101207	0.140651	0.0979334	0.137279	0.0719553	0.132874	0.144534	0.11319	0.124429	0.169524	0.095739	0.122978	0.14827	0.16711	0.107547	0.100455	0.144421	0.0959707	0.1096	0.107368	0.100631	0.103826	0.100859	0.113966	0.0930575	0.11319	0.100102	0.112061	0.0849395	0.144251	0.144796	0.0907672	0.106393	0.118582	0.133788	0.124989	0.117965	0.115467	0.130419	0.126142	0.1048	0.0837662	0.0904252	0.102034	0.133441	0.117314	0.153852	0.11791	0.0621675
CD56dim natural killer cell	0.202311	0.167018	0.190281	0.183586	0.136771	0.154255	0.207436	0.161553	0.177839	0.218323	0.137833	0.185633	0.197288	0.191608	0.150382	0.205616	0.158269	0.129385	0.158168	0.130973	0.214922	0.186115	0.128699	0.166839	0.169374	0.122065	0.0947719	0.152665	0.170543	0.155282	0.0763249	0.178223	0.204425	0.20056	0.169886	0.143229	0.169369	0.249862	0.154948	0.139455	0.144211	0.22467	0.232461	0.179333	0.162863	0.204033	0.129998	0.121147	0.13792
Central memory CD4 T cell	0.350213	0.330367	0.336156	0.352294	0.30819	0.319194	0.275367	0.296942	0.343618	0.269577	0.289018	0.335062	0.287775	0.340536	0.347248	0.279589	0.342998	0.32412	0.326345	0.322012	0.348887	0.328598	0.338787	0.328948	0.333382	0.304671	0.321615	0.349771	0.330322	0.324141	0.284605	0.312199	0.355967	0.341984	0.309769	0.32375	0.322539	0.331019	0.297151	0.322265	0.260548	0.363757	0.330062	0.296525	0.345896	0.319845	0.306878	0.331184	0.325451
Central memory CD8 T cell	0.262515	0.255	0.224931	0.251967	0.253692	0.257036	0.283642	0.216593	0.261035	0.251309	0.265739	0.28351	0.285827	0.2628	0.237585	0.293167	0.247191	0.230647	0.252343	0.259475	0.238779	0.282989	0.262573	0.288013	0.272013	0.242491	0.224311	0.239446	0.221094	0.261074	0.230568	0.261271	0.282536	0.281603	0.270275	0.334292	0.252959	0.282631	0.270656	0.268242	0.236436	0.284195	0.253019	0.295917	0.309181	0.306343	0.291027	0.27418	0.296205
Effector memeory CD4 T cell	0.219738	0.142889	0.137241	0.143649	0.201594	0.2178	0.222738	0.173098	0.185883	0.198061	0.116795	0.226176	0.0891038	0.155545	0.157228	0.13512	0.206715	0.113093	0.194602	0.175619	0.141055	0.156341	0.138414	0.190061	0.120815	0.162547	0.167988	0.183582	0.161955	0.213092	0.179851	0.120571	0.136438	0.150956	0.218346	0.19709	0.142879	0.0778287	0.181637	0.224919	0.178606	0.124073	0.138939	0.154929	0.218778	0.20344	0.224582	0.17274	0.130185
Effector memeory CD8 T cell	0.169186	0.152967	0.138546	0.247111	0.116808	0.13724	0.133014	0.101269	0.165584	0.111849	0.100534	0.171342	0.112796	0.13438	0.163317	0.116638	0.153383	0.0928358	0.127541	0.129824	0.195406	0.113438	0.250656	0.182029	0.179891	0.0906098	0.140443	0.189877	0.114158	0.16947	-0.00300086	0.0536848	0.234508	0.192867	0.122003	0.187866	0.125961	0.166184	0.157004	0.152948	0.111424	0.138171	0.0959679	0.0914773	0.12705	0.165371	0.129244	0.186576	0.205061
Eosinophil	0.258733	0.173234	0.334392	0.215103	0.262082	0.236521	0.098471	0.285829	0.221783	0.151018	0.171436	0.228582	0.0923409	0.156151	0.289878	0.199075	0.279338	0.264399	0.259392	0.193011	0.311329	0.2112	0.31426	0.251693	0.257959	0.0815539	0.341125	0.366791	0.236499	0.276162	0.200067	0.195373	0.232917	0.191562	0.294235	0.250625	0.2322	0.215978	0.268315	0.267003	0.170994	0.186326	0.214122	0.236474	0.130087	0.292343	0.158317	0.344065	0.33285
Gamma delta T cell	0.286629	0.273008	0.286677	0.254229	0.266546	0.294518	0.286043	0.274112	0.285667	0.286401	0.252407	0.32607	0.250689	0.206832	0.259578	0.212162	0.29641	0.266295	0.287373	0.274039	0.250862	0.261947	0.317379	0.293413	0.267655	0.276184	0.298752	0.281814	0.286119	0.324252	0.253829	0.246934	0.245302	0.272187	0.276414	0.29085	0.25993	0.249342	0.311458	0.286878	0.234438	0.268929	0.251811	0.269718	0.326907	0.290835	0.288347	0.283311	0.298297
Immature B cell	0.128356	0.082871	0.0913761	0.20753	0.139359	0.120822	0.0404287	0.121175	0.0165562	0.0926805	0.0910083	0.0606556	0.0502802	0.18381	0.0861992	0.179349	0.100107	0.0668701	0.0957822	0.111361	0.169934	0.0904291	0.18941	0.109157	0.161261	0.0859521	0.300605	0.149956	0.0507654	0.159487	0.0593294	0.0396441	0.200559	0.145365	0.0396537	0.195065	0.119259	0.113811	0.260042	0.102182	0.0127667	0.087854	0.0944275	0.104909	0.0930765	0.107349	0.040568	0.0790396	0.217361
Immature dendritic cell	0.188179	0.185929	0.204588	0.172808	0.149186	0.191237	0.145161	0.253704	0.200521	0.157215	0.166459	0.153888	0.162307	0.163788	0.239795	0.148493	0.162279	0.173436	0.204788	0.170519	0.179097	0.137937	0.194967	0.157274	0.200637	0.211721	0.122652	0.15879	0.216669	0.123224	0.20224	0.134375	0.168399	0.211409	0.159286	0.184781	0.158182	0.166892	0.193851	0.195091	0.205807	0.182926	0.143436	0.129374	0.215143	0.137561	0.180713	0.180743	0.171562
Macrophage	0.417111	0.384132	0.387049	0.357525	0.382406	0.391148	0.382608	0.378304	0.415597	0.363233	0.373738	0.418081	0.399694	0.359097	0.392988	0.385601	0.424831	0.40239	0.394634	0.387556	0.383444	0.386517	0.356818	0.411928	0.390866	0.377493	0.366035	0.374695	0.402462	0.39141	0.3646	0.399925	0.379295	0.359374	0.404213	0.383328	0.392704	0.383327	0.378656	0.400814	0.351578	0.391808	0.362644	0.375568	0.364674	0.381449	0.375261	0.412497	0.391954
Mast cell	0.216882	0.229132	0.27896	0.236087	0.187236	0.24152	0.159166	0.304746	0.302054	0.228647	0.19555	0.198006	0.280332	0.337373	0.347624	0.233331	0.253556	0.264861	0.178306	0.189962	0.195186	0.246095	0.187141	0.232163	0.296853	0.326603	0.216587	0.217203	0.281636	0.280541	0.217363	0.230113	0.197841	0.339177	0.208026	0.281054	0.186069	0.316597	0.327152	0.294609	0.16027	0.337479	0.235008	0.267339	0.260018	0.208718	0.163434	0.267151	0.26813
MDSC	0.42095	0.417821	0.435385	0.427905	0.386592	0.421522	0.378279	0.403396	0.470742	0.322311	0.404908	0.454355	0.402939	0.35527	0.425587	0.416871	0.430027	0.43195	0.417788	0.404463	0.435416	0.421125	0.431598	0.463352	0.428164	0.381179	0.398197	0.431305	0.434949	0.4239	0.345906	0.373378	0.44983	0.423259	0.413875	0.454028	0.440298	0.448499	0.373269	0.437793	0.327141	0.415495	0.37586	0.414843	0.407103	0.448612	0.425602	0.445542	0.433319
Memory B cell	0.27116	0.212077	0.228985	0.233754	0.137347	0.213115	0.161302	0.247268	0.193924	0.0828182	0.132818	0.267974	0.103381	0.150997	0.222011	0.0356736	0.200335	0.198178	0.242636	0.166266	0.34131	0.120505	0.216486	0.220743	0.22113	0.190075	0.225242	0.29801	0.2211	0.195578	0.0997905	0.0886363	0.233665	0.211534	0.258185	0.247317	0.133634	0.129237	0.225944	0.206965	0.207174	0.134322	0.198959	0.0939555	0.170621	0.228784	0.179295	0.187679	0.185274
Monocyte	0.395956	0.358545	0.377487	0.355329	0.396029	0.353507	0.386099	0.329112	0.427284	0.334283	0.366086	0.393765	0.402083	0.30382	0.380063	0.334807	0.393319	0.347648	0.380062	0.403344	0.339838	0.387858	0.344374	0.392259	0.375547	0.317746	0.2946	0.368498	0.364758	0.359152	0.334084	0.375007	0.394508	0.360587	0.365089	0.367	0.396464	0.402975	0.297416	0.374706	0.312021	0.398407	0.361877	0.352771	0.338337	0.405201	0.342812	0.395673	0.356583
Natural killer cell	0.184181	0.16404	0.200927	0.170704	0.207257	0.191395	0.163726	0.171395	0.157344	0.199367	0.18568	0.212681	0.206693	0.103239	0.173038	0.178566	0.232113	0.174669	0.162509	0.186951	0.169864	0.20616	0.205928	0.180726	0.188958	0.136166	0.20031	0.201865	0.168733	0.231219	0.160398	0.185281	0.1625	0.170632	0.199099	0.22274	0.18843	0.188128	0.189113	0.196032	0.213244	0.180401	0.258554	0.201027	0.198312	0.181091	0.163651	0.193085	0.203627
Natural killer T cell	0.0654569	0.0709363	0.0987079	0.112771	0.0631389	0.0208701	0.0164815	0.0246043	0.0471801	-0.0366251	0.0480915	0.053699	0.0473323	0.0364033	0.0499715	0.021173	0.0567275	0.0590816	0.0416634	0.0442415	0.0567553	0.0326331	0.115875	0.0822101	0.0914128	0.0380002	0.0373336	0.124922	0.0600066	0.0416538	-0.0365085	0.0367369	0.147617	0.0802197	0.0270725	0.102901	0.0593306	0.100167	0.0290614	0.0397181	-0.0122103	0.076443	0.0621214	0.0365015	0.0285747	0.109174	0.0132207	0.0763362	0.0736529
Neutrophil	0.532148	0.470492	0.614069	0.539955	0.60704	0.575871	0.279868	0.605392	0.547877	0.444443	0.544039	0.584381	0.501221	0.403782	0.566835	0.521344	0.582292	0.587284	0.555962	0.57824	0.616139	0.562003	0.611086	0.604652	0.634927	0.442791	0.628586	0.645032	0.60112	0.55821	0.479096	0.607344	0.58433	0.518856	0.58564	0.63433	0.58396	0.611292	0.496199	0.571992	0.372432	0.57724	0.625419	0.576	0.475545	0.647205	0.464459	0.564558	0.592044
Plasmacytoid dendritic cell	0.299522	0.253316	0.290565	0.25997	0.289537	0.325081	0.206903	0.325106	0.287747	0.269297	0.296192	0.297438	0.275825	0.224317	0.288473	0.297017	0.263163	0.288723	0.307789	0.290688	0.296567	0.30138	0.266824	0.279282	0.298296	0.286292	0.298163	0.314517	0.297769	0.271906	0.27602	0.281728	0.285428	0.308836	0.275952	0.286994	0.282418	0.293181	0.291591	0.308516	0.255938	0.275675	0.273011	0.277385	0.320605	0.304978	0.258105	0.295783	0.256315
Regulatory T cell	0.0873419	0.179668	0.0883174	0.139933	0.109522	0.0403111	0.167245	0.0210081	0.145125	0.079195	0.0934439	0.177898	0.163945	0.023442	0.0917915	0.0183555	0.198831	0.130022	0.163841	0.153364	-0.00329446	0.122366	0.131522	0.175613	0.101085	0.0852762	0.0824404	0.115244	0.101817	0.131542	0.0267706	0.11246	0.112966	0.102581	0.0561334	0.133727	0.177798	0.0482983	0.0605421	0.0934058	-0.014761	0.113463	0.0497622	0.0546358	0.100712	0.0526439	0.133	0.110188	0.126093
T follicular helper cell	0.14017	0.154456	0.161349	0.15442	0.104815	0.10617	0.111147	0.111303	0.160503	0.0673117	0.113448	0.154363	0.16487	0.101795	0.128908	0.118773	0.134178	0.117306	0.149014	0.156689	0.183446	0.103876	0.172964	0.171865	0.175276	0.113096	0.160228	0.165733	0.117069	0.122084	0.0689138	0.112489	0.210184	0.157506	0.102014	0.176816	0.163737	0.193802	0.124181	0.151656	0.0913312	0.13161	0.115749	0.125519	0.124958	0.155879	0.110483	0.158018	0.188599
Type 1 T helper cell	0.179556	0.214004	0.194607	0.198562	0.172462	0.194619	0.15649	0.15662	0.188623	0.177921	0.179343	0.201035	0.154072	0.148041	0.169318	0.208952	0.170194	0.174259	0.163955	0.174155	0.215144	0.180406	0.194535	0.194631	0.188371	0.153414	0.198404	0.206937	0.158802	0.21359	0.146965	0.161765	0.229125	0.202483	0.178795	0.192898	0.174106	0.18998	0.172605	0.194347	0.142289	0.176592	0.186047	0.188315	0.203104	0.192966	0.167802	0.196689	0.171032
Type 17 T helper cell	0.133971	0.12671	0.180674	0.108087	0.177069	0.205574	0.268609	0.134209	0.211218	0.268445	0.117268	0.217282	0.231455	0.225004	0.139231	0.180364	0.207091	0.112413	0.166484	0.137905	0.177568	0.196388	0.143102	0.166589	0.136005	0.155944	0.187808	0.187606	0.0949207	0.222344	0.0675366	0.208837	0.131934	0.202013	0.267003	0.152993	0.188545	0.172837	0.194475	0.193186	0.145564	0.188462	0.265056	0.218665	0.13329	0.245618	0.180281	0.151442	0.150391
Type 2 T helper cell	-0.183704	-0.141425	-0.104442	-0.181891	-0.0866278	-0.160227	-0.218108	-0.152113	-0.183531	-0.239103	-0.204188	-0.172795	-0.163229	-0.115623	-0.107264	-0.192031	-0.12068	-0.141623	-0.143655	-0.124686	-0.153748	-0.139365	-0.12378	-0.1475	-0.176834	-0.151032	-0.114244	-0.130137	-0.197514	-0.164446	-0.161154	-0.207342	-0.163334	-0.128981	-0.176008	-0.143606	-0.185797	-0.189728	-0.0845431	-0.108949	-0.183414	-0.177826	-0.212673	-0.198217	-0.169985	-0.252834	-0.177848	-0.0777552	-0.0876621
[truncated: 430 more columns]

## Sheet: S10_PANscore
Sample	PC1	PC2	PANscore
GSM1602802	-3.83578	0.0788733	-3.75691
GSM1602803	-4.05771	0.659805	-3.3979
GSM1602805	6.05072	-1.47023	4.58049
GSM1602810	8.00219	-1.49804	6.50415
GSM1602811	15.2767	0.526647	15.8034
GSM1602812	-0.258415	-0.882835	-1.14125
GSM1602813	-1.37548	-0.526244	-1.90173
GSM1602815	1.45437	0.426278	1.88064
GSM1602816	-4.15209	0.01724	-4.13485
GSM1602818	2.22113	-4.33123	-2.1101
GSM1602819	-4.78152	0.218121	-4.56339
GSM1602820	-2.31918	-0.256048	-2.57523
GSM1602823	-1.9452	-1.38445	-3.32965
GSM1602824	0.650291	-2.4376	-1.78731
GSM1602825	-0.868786	0.890555	0.0217697
GSM1602826	11.2947	-3.57659	7.71816
GSM1602827	-1.5546	1.21136	-0.343232
GSM1602829	-4.73319	0.638041	-4.09515
GSM1602830	-3.98984	0.504162	-3.48568
GSM1602831	-3.17045	0.726824	-2.44362
GSM1602832	-1.3935	1.32145	-0.0720474
GSM1602834	-5.61027	-0.82361	-6.43388
GSM1602836	11.7921	-0.585317	11.2068
GSM1602837	3.01917	0.0446779	3.06384
GSM1602838	0.867485	0.412893	1.28038
GSM1602839	-2.07058	-1.26419	-3.33478
GSM1602840	14.3482	-2.80975	11.5384
GSM1602841	-2.30005	2.01174	-0.288316
GSM1602842	-3.98268	1.2162	-2.76648
GSM1602843	10.4664	-1.20538	9.26103
GSM1602844	-4.47759	-0.739636	-5.21722
GSM1602845	-5.9318	-1.28212	-7.21392
GSM1602846	2.38047	-0.0151697	2.3653
GSM1602847	-0.36161	-0.635728	-0.997338
GSM1602848	0.328046	2.47631	2.80436
GSM1602849	15.4293	-2.7948	12.6345
GSM1602850	-4.75866	-0.235975	-4.99463
GSM1602851	-4.56176	-0.630022	-5.19178
GSM1602852	6.5257	-2.98427	3.54143
GSM1602853	-3.02141	0.852973	-2.16843
GSM1602855	9.68461	2.04015	11.7248
GSM1602856	0.152763	0.265444	0.418208
GSM1602857	-0.984933	0.134654	-0.850279
GSM1602858	6.26347	-2.38438	3.87909
GSM1602859	7.49093	-3.8843	3.60663
GSM1602860	-2.22832	0.420758	-1.80756
GSM1602861	-2.95349	0.195426	-2.75806
GSM1602863	-1.99733	1.42954	-0.567782
GSM1602866	17.6141	-1.58003	16.0341
GSM1602868	16.1713	-0.0261953	16.1451
GSM1602869	1.9181	-3.39491	-1.47682
GSM1602873	-4.24444	-0.72118	-4.96562
GSM1602878	8.09283	-3.64043	4.4524
GSM1602879	-6.10753	-1.82659	-7.93413
GSM1602880	-4.57193	-1.69489	-6.26682
GSM1602881	2.28258	1.17678	3.45936
GSM1602882	-2.64484	-0.453689	-3.09853
GSM1602883	16.5336	-3.3297	13.2039
GSM1602885	4.10896	-2.96355	1.14541
GSM1602886	10.4303	-3.64966	6.78061
GSM1602888	-0.166627	1.12905	0.962424
GSM1602889	-5.26675	-0.33334	-5.60009
GSM1602902	-4.56868	-0.64066	-5.20934
GSM1602903	10.5836	-2.41852	8.16504
GSM1602906	1.40363	1.1559	2.55953
GSM1602907	17.5164	0.559128	18.0755
GSM1602908	-6.15386	-1.63986	-7.79371
GSM1602912	-2.58742	-0.404677	-2.99209
GSM1602921	11.8618	-0.597374	11.2644
GSM1602922	-2.80896	1.04735	-1.76161
GSM1602923	-0.385073	-2.76118	-3.14625
GSM1602924	-2.90822	0.211488	-2.69673
GSM1602925	11.6647	0.0843051	11.749
GSM1602927	10.978	0.326047	11.304
GSM1602928	2.41898	2.62534	5.04432
GSM1602929	5.91011	-3.0717	2.83841
GSM1602930	5.46415	2.29116	7.75531
GSM1602931	6.95711	-0.808042	6.14907
GSM1602932	2.97647	2.17856	5.15503
GSM1602933	-5.0034	-1.47841	-6.48181
GSM1602934	11.3349	-2.07224	9.26267
GSM1602935	5.82575	-2.41093	3.41482
GSM1602936	-3.60777	0.667012	-2.94075
GSM1602937	11.5887	-0.883384	10.7053
GSM1602940	5.96299	-1.74538	4.21761
GSM1602942	12.1967	-3.19693	8.99976
GSM1602943	-1.09548	2.57278	1.4773
GSM1602944	-4.06328	-0.350654	-4.41393
GSM1602945	9.19296	2.18149	11.3744
GSM1602946	-5.55297	-0.00909881	-5.56207
GSM1602950	1.60888	1.7443	3.35318
GSM1602952	5.07145	1.43285	6.5043
GSM1602953	-3.50533	-2.32756	-5.83288
GSM1602958	1.46156	-1.8341	-0.372538
GSM1602968	-1.37966	0.515374	-0.864288
GSM1602973	-3.82541	-0.0992526	-3.92466
GSM1602974	-4.37369	-2.74696	-7.12065
GSM1602975	-1.75896	0.574528	-1.18443
GSM1602976	-4.91714	0.0644684	-4.85268
GSM1691861	-5.23234	-1.01058	-6.24293
GSM1691863	-5.92151	-0.759127	-6.68064
GSM1691864	1.09697	0.162636	1.25961
GSM1691865	-3.32005	0.429771	-2.89028
GSM1691866	-4.54622	-0.672241	-5.21847
GSM1691867	-2.35541	-0.665652	-3.02106
GSM1691868	0.465587	0.563011	1.0286
GSM1691871	-5.61662	-0.60565	-6.22228
GSM1691873	7.16995	-1.41671	5.75324
GSM1691874	18.536	-0.574766	17.9612
GSM1691875	0.0477938	0.907682	0.955476
GSM1691877	-4.25306	-0.554074	-4.80713
GSM1691878	-1.72605	1.75134	0.0252956
GSM1691880	-3.79089	-0.537505	-4.32839
GSM1691882	-0.718854	2.96744	2.24858
GSM1691883	18.7493	-1.01243	17.7369
GSM1691884	-0.833789	0.564296	-0.269493
GSM1691885	-2.16279	1.84199	-0.320801
GSM1691886	12.5281	-0.368556	12.1595
GSM1691890	11.0734	2.48292	13.5563
GSM1691893	-3.89343	-2.47079	-6.36422
GSM1691895	-3.58886	0.57343	-3.01543
GSM1691896	-4.67449	-0.69976	-5.37425
GSM1691897	-2.14372	1.87421	-0.269513
GSM1691898	-4.08122	-0.658422	-4.73964
GSM1691900	0.389921	1.56323	1.95315
GSM1691901	4.42042	-2.27532	2.1451
GSM1691903	4.6909	0.946051	5.63695
GSM1691904	-2.28146	1.2005	-1.08096
GSM1691905	-2.07316	0.392512	-1.68065
GSM1691909	-2.50222	2.05322	-0.449002
GSM1691911	10.1492	-3.06514	7.08405
GSM1691915	-5.79082	-0.372932	-6.16375
GSM1691918	-5.65299	-0.465062	-6.11805
GSM1691923	9.41724	0.0236014	9.44084
GSM1691925	3.27922	4.04655	7.32577
GSM1691927	-5.72668	-0.698441	-6.42512
GSM1691928	-3.24047	1.03615	-2.20432
GSM1691929	-3.07647	0.346667	-2.7298
GSM1691932	-1.8633	-0.367349	-2.23065
GSM1691933	-5.40524	-0.513787	-5.91902
GSM1691934	9.25465	2.60846	11.8631
GSM1691935	-4.28096	-0.0402505	-4.32121
GSM1691937	-3.89238	-2.43701	-6.32939
GSM1691938	-3.45911	1.29559	-2.16352
GSM1691941	-4.3479	1.01134	-3.33656
GSM1691942	-3.40854	-2.19574	-5.60428
GSM1691943	8.81722	-1.73293	7.08428
GSM1691944	6.90349	2.04867	8.95216
GSM1691946	-3.58004	1.02926	-2.55078
GSM1691947	2.64709	-0.594835	2.05225
GSM1691953	4.84382	0.00243324	4.84625
GSM1691954	-4.38433	-0.125595	-4.50992
GSM1691957	-2.11429	0.404984	-1.70931
GSM1691959	-3.38603	0.931401	-2.45463
GSM1691960	-1.16987	0.639552	-0.530316
GSM1691961	8.88741	2.39461	11.282
GSM1691962	1.5454	-0.581026	0.96437
GSM1691963	18.5995	1.03983	19.6393
GSM1691965	-4.43166	0.60948	-3.82218
GSM1691966	6.03841	-4.42071	1.6177
GSM1691968	-5.83098	-0.501452	-6.33243
GSM1691969	-4.48861	-0.679306	-5.16791
GSM1691970	9.39352	1.83828	11.2318
GSM1691973	12.8446	0.015554	12.8602
GSM1691977	15.7652	-0.762744	15.0025
GSM1691980	-4.63538	-0.799583	-5.43496
GSM1691981	-4.8601	-1.48348	-6.34358
GSM1691983	-5.3794	0.0535589	-5.32584
GSM1691984	-2.89651	-3.73231	-6.62881
GSM1691985	-5.85846	-1.34496	-7.20342
GSM1691986	-5.61392	-0.572735	-6.18665
GSM1691987	-5.323	-0.0713123	-5.39431
GSM1691989	-3.95221	0.834206	-3.11801
GSM1691990	-0.515604	3.23154	2.71593
GSM1691991	-2.961	0.487312	-2.47369
GSM1691992	-0.816358	2.71282	1.89647
GSM1691993	1.94661	2.16396	4.11057
GSM1691994	-3.39472	0.702083	-2.69263
GSM1691995	-4.28088	-1.19483	-5.47572
GSM1691997	2.70814	0.442475	3.15061
GSM1692000	7.84431	-1.8479	5.9964
GSM1692002	-4.87202	0.275888	-4.59613
GSM1692004	11.7627	1.69669	13.4593
GSM1692005	-4.18103	0.471035	-3.71
GSM1692006	-5.01111	-0.987024	-5.99813
GSM1692007	-4.92036	0.241778	-4.67858
GSM1692008	-2.77614	0.832396	-1.94374
GSM1692009	5.37232	-2.06824	3.30408
GSM1692011	-5.11587	-1.77122	-6.8871
GSM1692012	-5.39074	-0.812235	-6.20297
GSM1692016	5.42385	3.05134	8.47518
GSM1692017	-5.15659	0.587601	-4.56899
GSM1692019	0.204944	2.94388	3.14882
GSM1692022	-6.12266	-1.592	-7.71466
GSM1692023	-3.65533	0.00744904	-3.64789
GSM1692024	-3.47314	-2.72962	-6.20276
GSM1692025	0.223966	3.25958	3.48354
GSM1692029	-2.16051	0.155744	-2.00476
GSM1692030	-4.02066	-1.42473	-5.44539
GSM1692032	-3.25856	0.0516893	-3.20687
GSM1692033	7.10305	-2.14293	4.96012
GSM1692034	-3.0306	1.36548	-1.66512
GSM1692035	-4.59711	0.33501	-4.2621
GSM1692038	-5.10626	-0.565037	-5.6713
GSM1692040	5.71142	2.69884	8.41025
GSM1692041	-0.0357117	2.37722	2.34151
GSM1692042	1.12275	0.546057	1.6688
GSM1692043	-5.29526	-1.59194	-6.8872
GSM1692045	-5.97601	-0.744446	-6.72045
GSM1692047	-5.71792	-0.398771	-6.11669
GSM1692050	-4.97713	0.18362	-4.79351
GSM1692051	-3.47701	-0.060645	-3.53765
GSM1692052	-4.09819	0.911181	-3.18701
GSM1692055	15.6241	-1.83026	13.7938
GSM1692056	-5.2754	-1.01586	-6.29125
GSM1692058	-3.38267	0.39244	-2.99023
GSM1692059	-5.38266	-0.490086	-5.87275
GSM1692060	-5.41138	-1.07559	-6.48697
GSM1692061	-5.4548	-0.661573	-6.11637
GSM1692063	20.2148	0.103723	20.3185
GSM1692064	9.96476	-2.06909	7.89567
GSM1692065	8.97909	1.94314	10.9222
GSM1692066	13.0242	-2.95649	10.0677
GSM1692068	-3.97133	0.873037	-3.09829
GSM1692071	-5.45113	-0.224249	-5.67538
GSM1692073	3.53124	3.60284	7.13407
GSM1692074	-4.78922	0.103217	-4.686
GSM1692077	5.16424	2.26633	7.43058
GSM1692079	5.41322	3.0513	8.46452
GSM1692081	-1.46031	-1.58061	-3.04092
GSM1692084	-5.20217	0.25776	-4.94441
GSM1692086	-6.6446	-1.18525	-7.82985
GSM1692087	-2.21295	-0.677716	-2.89067
GSM1692089	0.603609	1.2376	1.84121
GSM1692092	-3.80211	-0.181392	-3.9835
GSM1692093	-3.18421	2.00162	-1.1826
GSM1692094	-3.54652	1.31943	-2.22709
GSM1692096	-2.6366	0.808976	-1.82762
GSM1692099	16.3423	1.31571	17.658
GSM1692100	-4.20523	-1.1236	-5.32883
GSM1692101	16.0897	0.389061	16.4788
GSM1692103	-6.43501	-0.380827	-6.81584
GSM1692105	-3.09384	-0.190038	-3.28388
GSM1692107	-3.96956	0.669247	-3.30031
GSM1692108	-2.21465	2.39159	0.176945
GSM1692109	-0.0864626	-0.176351	-0.262814
GSM1692112	-3.14215	0.82916	-2.31299
GSM1692114	-4.66084	0.396648	-4.26419
GSM1692115	-4.56802	-2.23486	-6.80288
GSM1692116	-3.20096	1.33498	-1.86598
GSM1692117	-5.36752	-0.339387	-5.7069
GSM1692118	6.20194	3.38193	9.58387
GSM1692119	-5.15142	-2.59996	-7.75137
GSM1692121	-3.3332	2.01601	-1.31719
GSM1692123	9.23993	0.606927	9.84686
GSM1692124	3.35796	1.59936	4.95732
GSM1692125	-3.32971	0.775929	-2.55379
GSM1692126	-5.47455	-0.858092	-6.33264
GSM1692127	0.627765	2.92634	3.5541
GSM1692130	-2.05713	1.42151	-0.635623
GSM1692132	-4.71261	1.02437	-3.68823
GSM1692133	6.35675	-3.13362	3.22314
GSM1692136	-3.07199	-0.811709	-3.8837
GSM1692137	-4.13409	0.175621	-3.95847
GSM1692138	-5.45577	-1.22502	-6.68078
GSM1692139	-5.73251	-1.31536	-7.04787
GSM1692140	6.22306	1.71406	7.93713
GSM1692141	-3.91327	0.247382	-3.66589
GSM1692142	-3.46843	-0.234014	-3.70244
GSM1692143	14.7941	-2.46362	12.3304
GSM1692144	13.1769	1.38277	14.5597
GSM1692145	12.0896	-2.40177	9.68781
GSM1692146	-4.60387	-0.321833	-4.9257
GSM1692148	-2.5061	-0.0428996	-2.549
GSM1692149	-0.382171	2.64874	2.26656
GSM1692151	-3.48141	-0.150781	-3.63219
GSM1692153	1.97076	0.896682	2.86744
GSM1692156	-3.15821	0.623285	-2.53492
GSM1692157	-4.19314	-0.726857	-4.92
GSM1692158	17.3102	-2.28233	15.0279
GSM1692160	-4.92145	-2.19737	-7.11881
GSM1692162	6.393	3.18437	9.57737
GSM1692163	-1.60779	0.694877	-0.912911
GSM1692165	4.26244	0.0802033	4.34264
GSM1692166	-3.06783	0.167138	-2.90069
GSM1692167	-2.21259	1.68851	-0.524074
GSM1692168	1.91352	-0.152547	1.76097
GSM1692169	-3.59438	0.720527	-2.87385
GSM1692170	7.89748	-1.79714	6.10034
GSM1692172	6.52194	1.68262	8.20457
GSM1692174	-4.5155	-1.60147	-6.11697
GSM1692175	-1.77628	-0.0488508	-1.82513
GSM1692181	0.399873	1.66734	2.06721
GSM1692182	-3.70267	0.359612	-3.34305
GSM1692184	-5.1101	-1.7126	-6.8227
GSM1692186	-4.64579	0.10704	-4.53875
GSM1692187	-2.94397	1.39433	-1.54964
GSM1692188	3.84869	0.0628458	3.91154
GSM1692190	-0.930932	-0.887968	-1.8189
GSM1692191	-4.17444	-0.526838	-4.70128
GSM1692192	-3.92782	-0.289372	-4.21719
GSM1692193	-2.2323	0.84059	-1.39171
GSM1692196	-5.46221	-0.643288	-6.1055
GSM1692197	0.423324	2.46139	2.88472
GSM1692198	-4.62628	-1.7726	-6.39887
GSM1692199	-3.91983	0.481451	-3.43838
GSM1692201	-4.51684	-1.37774	-5.89458
GSM1692202	-2.43708	1.57555	-0.861529
GSM1692203	-4.53236	-0.996471	-5.52883
GSM1692204	-3.3081	0.217144	-3.09095
GSM1692205	-0.967763	-1.09911	-2.06687
GSM1692206	0.848458	1.73343	2.58188
GSM1692207	1.48298	1.35337	2.83635
GSM1692209	5.58886	0.135646	5.72451
GSM1692211	-1.68925	0.596105	-1.09315
GSM1692212	3.06564	2.02424	5.08988
GSM1692213	-4.19386	-0.979492	-5.17335
GSM1692214	3.12415	1.8135	4.93765
GSM1692216	2.55095	1.48468	4.03563
GSM1692217	1.90284	-1.28412	0.618717
GSM1692221	-3.46799	0.557196	-2.9108
GSM1692222	0.0870597	2.55401	2.64106
GSM1692223	-2.03431	1.04482	-0.989494
GSM1692224	-2.96112	0.407879	-2.55324
GSM1692225	-2.11594	-0.401038	-2.51698
GSM1692226	3.46903	3.21259	6.68162
GSM1692227	-1.31122	1.6885	0.377274
GSM1692228	5.66963	1.65472	7.32436
GSM1692230	1.97998	0.422569	2.40255
GSM1692232	-3.56095	1.57684	-1.98411
GSM1692238	-4.63464	-2.63513	-7.26978
GSM1692240	-3.44768	0.451604	-2.99608
GSM1692241	-4.22676	-0.104201	-4.33096
GSM1692242	1.76591	-1.41129	0.354621
GSM1692243	0.801164	-1.96827	-1.16711
GSM1692244	0.0610557	0.980865	1.04192
GSM1692245	4.24285	3.8532	8.09605
GSM1692247	0.652608	0.0773614	0.72997
GSM1692251	-3.51079	-1.68131	-5.1921
GSM1692255	-2.44977	0.592798	-1.85697
GSM1692257	2.01217	3.91106	5.92323
GSM1692258	-0.323401	0.724819	0.401418
GSM1692259	0.64544	2.19638	2.84182
GSM1692260	-3.36417	0.755695	-2.60847
GSM1692261	-2.79042	1.21233	-1.57809
GSM1692264	-2.44684	1.38941	-1.05743
GSM1692266	3.61907	-1.41613	2.20294
GSM1692268	-4.51255	0.46433	-4.04822
GSM1692269	11.4276	-1.45627	9.97136
GSM1692271	-3.2975	-1.03737	-4.33487
GSM1692272	15.1415	2.12544	17.267
GSM1692274	4.06395	0.929466	4.99342
GSM1692277	-2.01819	0.703826	-1.31436
GSM1692278	-5.89844	-1.37581	-7.27426
GSM1692279	5.38825	2.01592	7.40418
GSM1692284	-5.04878	0.425173	-4.62361
GSM1692286	3.93088	-0.878282	3.0526
GSM1692289	-6.12126	-1.01773	-7.13899
GSM1692291	-3.98943	-0.438708	-4.42813
GSM1692292	-1.36727	-0.772546	-2.13981
GSM1692294	-4.42179	0.130958	-4.29083
GSM1692296	3.40601	3.11039	6.5164
GSM1692298	3.49221	-1.36568	2.12653
GSM1692299	-5.07095	-1.99236	-7.0633
GSM1692300	-0.181968	0.557234	0.375266
GSM1692301	-4.5167	-2.20225	-6.71896
GSM1692302	-4.71669	-0.101273	-4.81797
GSM1692303	-4.00308	0.851689	-3.15139
GSM1692304	-0.20062	2.03928	1.83866
GSM1692305	-2.59314	-0.197378	-2.79052
GSM1692308	-3.39724	1.6511	-1.74614
GSM1692309	3.57012	2.26615	5.83627
GSM1692311	-2.21714	0.538222	-1.67892
GSM1692312	-5.13922	-2.97451	-8.11373
GSM1692315	-0.362993	0.522524	0.15953
GSM1692316	-3.98517	0.381933	-3.60324
GSM1692317	-4.28867	-0.146241	-4.43491
GSM1692318	-4.2239	0.139653	-4.08425
GSM1692319	-5.42975	0.0126585	-5.41709
GSM1692322	-5.85035	-1.14338	-6.99373
GSM1692326	17.6317	-1.15283	16.4789
GSM1692327	12.6163	0.567372	13.1837
GSM1692329	-6.6141	-2.14398	-8.75808
GSM1692330	-4.35327	-0.712623	-5.06589
GSM1692331	8.79153	1.87949	10.671
GSM1692332	-0.699971	-1.84191	-2.54188
GSM1692335	1.52893	-2.30911	-0.780177
GSM1692336	3.24164	-0.981074	2.26056
GSM1692337	-5.38621	-0.983349	-6.36956
GSM1692338	2.28688	2.49498	4.78186
GSM1692340	-4.24956	0.360078	-3.88948
GSM1692343	-2.27195	0.61766	-1.65429
GSM1692347	-5.37689	-2.0649	-7.44179
GSM1692348	-4.30719	-0.561217	-4.86841
GSM1692350	-3.79283	-3.9882	-7.78103
GSM1692352	0.485672	-2.87244	-2.38677
GSM1692355	-2.56724	1.62377	-0.943478
GSM1692356	-2.76038	0.827246	-1.93313
GSM1692357	-2.11166	1.62414	-0.487519
GSM1692360	9.49718	2.67523	12.1724
GSM1692361	0.933043	1.22089	2.15393
GSM1692362	-6.83053	-0.49002	-7.32055
GSM1692364	-6.21469	-0.175173	-6.38986
GSM1692366	12.225	0.0981475	12.3232
GSM1692369	-3.35279	1.0544	-2.29839
GSM1692373	-2.08468	-0.692464	-2.77714
GSM1692374	-6.02044	-0.277938	-6.29838
GSM1692375	9.97664	0.392972	10.3696
GSM1692376	-2.52502	1.47627	-1.04875
GSM1692377	-0.221584	3.53393	3.31235
GSM1692379	-6.7483	-0.438556	-7.18686
GSM1692381	-4.30064	0.15014	-4.1505
GSM1692384	7.25501	-0.252094	7.00292
GSM1692386	-5.4953	0.104116	-5.39118
GSM1692387	-5.92346	-0.329894	-6.25335
GSM1692388	-6.6858	-0.938866	-7.62467
GSM1692389	12.3799	-0.16103	12.2188
GSM1692391	-6.31877	-0.154005	-6.47277
GSM1692392	-3.89337	1.67245	-2.22092
GSM1692393	-1.15985	0.0649935	-1.09486
GSM1692394	-2.72926	0.402846	-2.32642
GSM1692395	-4.92239	-0.408896	-5.33129
GSM1692397	-5.83929	-0.162984	-6.00227
GSM1692399	-5.12808	-0.609606	-5.73769
GSM1692400	-3.72414	0.58426	-3.13988
GSM1692404	0.414621	2.90383	3.31845
GSM1692406	-0.359583	2.89074	2.53116
GSM1692407	1.10656	2.32202	3.42858
GSM1692408	-6.2494	-0.295309	-6.54471
GSM1692410	-4.38815	-2.67911	-7.06726
GSM1692412	-7.52052	-1.84844	-9.36896
GSM1692413	13.6556	-0.111255	13.5443
GSM1692414	9.56783	-1.40177	8.16606
GSM1692415	-5.08064	0.962647	-4.118
GSM1692416	-4.81283	-0.272278	-5.08511
GSM1692417	2.01801	0.0562301	2.07424
GSM1692418	11.977	2.94899	14.9259
GSM1692420	-3.57937	-0.0455092	-3.62487
GSM1692421	8.6671	2.62791	11.295
GSM1692422	-2.9904	0.752432	-2.23797
GSM1692423	0.90579	2.06309	2.96888
GSM1692424	-5.09847	0.281987	-4.81648
GSM1692425	14.1994	-0.713947	13.4854
GSM1692427	-3.0897	-1.81298	-4.90268
GSM1692428	-0.83897	-0.439307	-1.27828
GSM1692429	-3.51232	-0.820916	-4.33323
GSM1692430	-0.936546	1.34795	0.411406
GSM1692436	-3.85817	0.811722	-3.04645
GSM1692437	-3.25263	0.631558	-2.62107
GSM1692438	-5.54058	-0.414844	-5.95543
GSM1692439	-2.71295	0.411085	-2.30187
GSM1692440	-1.34643	2.01284	0.666414
GSM1692441	-5.04285	-0.456045	-5.49889
GSM1692443	6.75071	-2.51441	4.2363
GSM1692445	-4.67065	0.0935852	-4.57707
GSM1692446	-6.13723	-1.98259	-8.11983
GSM1692448	-6.08724	-0.909248	-6.99649
GSM1692452	-4.88598	-0.490111	-5.37609
GSM1692453	-5.69785	-2.06532	-7.76317
GSM1692454	-5.27383	0.469949	-4.80388
GSM1692455	-1.65546	1.76852	0.113058
GSM1692458	-3.45063	-0.788533	-4.23916
GSM1692459	-4.03944	0.107988	-3.93145
GSM1692461	-2.84923	1.45836	-1.39087
GSM1692465	-4.95378	-0.30549	-5.25927
GSM1692466	-1.30113	0.854989	-0.446144
GSM1692467	-5.60899	-1.31082	-6.91981
GSM1692478	-4.38091	-2.92533	-7.30624
GSM1692482	11.6764	-1.96512	9.71128
GSM1692484	-5.34594	-2.60531	-7.95125
GSM1692488	-4.17403	0.768833	-3.4052
GSM1692489	-2.21882	1.64865	-0.570162
GSM1692491	9.64565	-0.782949	8.8627
GSM1692492	-2.76074	0.676701	-2.08404
GSM1692493	-4.86913	0.167666	-4.70147
GSM1692494	7.51738	1.57144	9.08882
GSM1692498	6.03273	-2.2446	3.78812
GSM1692499	-4.92633	0.108867	-4.81746
GSM1692501	-3.87315	0.463874	-3.40928

[truncated: 6 more sheets: Clin_NPscore, Clin_Npscore_GSE, S11_Diff_PANscore, S12_GSEA_PANscore, S13_Cox_TCGA, S14CellMarker]
